# Supplementary material for: Genome-wide transcriptional profiling provides clues to molecular mechanisms underlying cold tolerance in chickpea
Source: Sci Rep. 2023 Apr 18;13:6279. doi: 10.1038/s41598-023-33398-3 (PMC10113226; doi:10.1038/s41598-023-33398-3)
Supplement: Supplementary file 2 — Supplementary Table S1. [file 41598_2023_33398_MOESM2_ESM.xlsx]

## Sheet: Primers
Table S1. Primers used in the study
Row name	accession no	Gene Name	primer
1	LOC101508885	Ca.LEA-F	5-CAAGAGGATTCATTGTTCTGTGG-3
		Ca.LEA-R	5-CCATGTGCTTCTTCTTACTACTC-3
2	LOC101505186	Ca.DREB1-F	5-GATGAGCAATAGAGTTGTCCTG-3
		Ca.DREB1-R	5-CAATACCTCATAGCAGATTCTC-3
3	LOC101509113	Ca.WRKY33-F	5-GAACGGTACTCAGATGATGC-3
		Ca.WRKY33-r	5-CGACTGAACAACTACAGAGG-3
4	XM_004492727	Ca.MAPK4-F	5-CAAGGAACACATTTGGAGAGA-3
		Ca.MAPK4-R	5-ATGGTGACTAACTTCCCAACAG-3
5	LOC101511771	Ca.CDPK-F	5-GTGGATACAGATCATGATGGT-3
		Ca.CDPK-R	5-CGGACATGTAGACTCATTACG-3
6	LOC101508022	Ca.MYB4-F	5-GGACCGTGTTTCATTGGTAC-3
		Ca.MYB4-R	5-CTCCATACTCTGTAGCTCCTAAG-3
7	XM_004497545	Ca.HSFA3-F	5-CCTCTGTAGCACCAACACTCT-3
		Ca.HSFA3-R	5-GGACACCAGCTACTACACACC-3
8	LOC101512214	Ca.COR47-F	5-CCTGGTTATCATCCTAAGACT-3
		Ca.COR47-R	5-ACCCAATAAACAGACACATCC-3
9	XM_004503844	Ca.NAC47-F	5-GGACGATGGAGAAGATGACCC-3
		Ca.NAC47-R	5-CCCATGACCATGACCGTGACC-3
10	LOC101506032	Ca.TCP4-F	5-CATGAGAAGATTAAGATGGACAC-3
		Ca.TCP4-R	5-GTTAATGGCTACAATAAGGAGAG-3
11	LOC101490440	Ca.Pga-F	5-GTCATTTGGATACTAGTGCTTGG-3
		Ca.Pga-R	5-GTAACTGCGACCTCAATCAAC-3
12	LOC101510725	Ca.PP 2C-F	5-GCCTCACTGAAATTGCATATAG-3
		Ca.PP 2C-R	5-CTCTAGGAACTTCATTACCTTC-3
13	NM_001365164	Ca.GAPDH-F	5-GCTGGAATTGCCTTAAATGACC-3
		Ca.GAPDH-R	5-ATAGAACTACCACCTAAACACC-3
