# Supplementary material for: Genome-wide transcriptional profiling provides clues to molecular mechanisms underlying cold tolerance in chickpea
Source: Sci Rep. 2023 Apr 18;13:6279. doi: 10.1038/s41598-023-33398-3 (PMC10113226; doi:10.1038/s41598-023-33398-3)
Supplement: Supplementary file 4 — Supplementary Table S3. [file 41598_2023_33398_MOESM4_ESM.xlsx]

## Sheet: Sheet1
Table S3. KEGG pathway classification of the DEGs in Saral
Ko number	Pathway_description	Sequence number
9101	Carbohydrate metabolism
ko00010	Glycolysis / Gluconeogenesis	25
ko00020	Citrate cycle (TCA cycle)	3
ko00030	Pentose phosphate pathway	5
ko00040	Pentose and glucuronate interconversions	14
ko00051	Fructose and mannose metabolism	9
ko00052	Galactose metabolism	16
ko00053	Ascorbate and aldarate metabolism	9
ko00500	Starch and sucrose metabolism	31
ko00520	Amino sugar and nucleotide sugar metabolism	24
ko00620	Pyruvate metabolism	14
ko00630	Glyoxylate and dicarboxylate metabolism	12
ko00640	Propanoate metabolism	7
ko00562	Inositol phosphate metabolism	15
9102	09102 Energy metabolism
ko00190	Oxidative phosphorylation	9
ko00195	Photosynthesis	3
ko00196	Photosynthesis - antenna proteins	1
ko00710	Carbon fixation in photosynthetic organisms	16
ko00720	Carbon fixation pathways in prokaryotes	3
ko00680	Methane metabolism	15
ko00910	Nitrogen metabolism	6
ko00920	Sulfur metabolism	6
9103	Lipid metabolism
ko00061	Fatty acid biosynthesis	7
ko00062	Fatty acid elongation	7
ko00071	Fatty acid degradation	10
ko00073	Cutin, suberine and wax biosynthesis	10
ko00100	Steroid biosynthesis	5
ko00561	Glycerolipid metabolism	10
ko00564	Glycerophospholipid metabolism	11
ko00565	Ether lipid metabolism	2
ko00600	Sphingolipid metabolism	2
ko00590	Arachidonic acid metabolism	4
ko00591	Linoleic acid metabolism	5
ko00592	alpha-Linolenic acid metabolism	13
ko01040	Biosynthesis of unsaturated fatty acids	6
9104	Nucleotide metabolism
ko00230	Purine metabolism	15
ko00240	Pyrimidine metabolism	11
9105	Amino acid metabolism
ko00250	Alanine, aspartate and glutamate metabolism	11
ko00260	Glycine, serine and threonine metabolism	15
ko00270	Cysteine and methionine metabolism	19
ko00280	Valine, leucine and isoleucine degradation	4
ko00290	Valine, leucine and isoleucine biosynthesis	3
ko00310	Lysine degradation	3
ko00220	Arginine biosynthesis	3
ko00330	Arginine and proline metabolism	9
ko00340	Histidine metabolism	1
ko00350	Tyrosine metabolism	6
ko00360	Phenylalanine metabolism	4
ko00380	Tryptophan metabolism	13
ko00400	Phenylalanine, tyrosine and tryptophan biosynthesis	4
9106	Metabolism of other amino acids
ko00410	beta-Alanine metabolism	6
ko00430	Taurine and hypotaurine metabolism	1
ko00440	Phosphonate and phosphinate metabolism	1
ko00450	Selenocompound metabolism	1
ko00460	Cyanoamino acid metabolism	9
ko00471	D-Glutamine and D-glutamate metabolism	1
ko00480	Glutathione metabolism	17
9107	Glycan biosynthesis and metabolism
ko00510	N-Glycan biosynthesis	3
ko00513	Various types of N-glycan biosynthesis	1
ko00531	Glycosaminoglycan degradation	2
ko00563	Glycosylphosphatidylinositol (GPI)-anchor biosynthesis	4
ko00604	Glycosphingolipid biosynthesis - ganglio serie	1
ko00540	Lipopolysaccharide biosynthesis	1
ko00541	O-Antigen nucleotide sugar biosynthesis	6
ko00511	Other glycan degradation	3
9108	Metabolism of cofactors and vitamins
ko00730	Thiamine metabolism	7
ko00740	Riboflavin metabolism	3
ko00750	Vitamin B6 metabolism	3
ko00760	Nicotinate and nicotinamide metabolism	4
ko00770	Pantothenate and CoA biosynthesis	4
ko00780	Biotin metabolism	3
ko00790	Folate biosynthesis	1
ko00670	One carbon pool by folate	3
ko00830	Retinol metabolism	2
ko00860	Porphyrin and chlorophyll metabolism	7
ko00130	Ubiquinone and other terpenoid-quinone biosynthesis	10
9109	Metabolism of terpenoids and polyketides
ko00900	Terpenoid backbone biosynthesis	8
ko00902	Monoterpenoid biosynthesis	2
ko00909	Sesquiterpenoid and triterpenoid biosynthesis	4
ko00904	Diterpenoid biosynthesis	6
ko00906	Carotenoid biosynthesis	11
ko00905	Brassinosteroid biosynthesis	3
ko00981	Insect hormone biosynthesis	1
ko00908	Zeatin biosynthesis	10
ko00903	Limonene and pinene degradation	1
ko01053	Biosynthesis of siderophore group nonribosomal peptides	1
9110	Biosynthesis of other secondary metabolites
ko00940	Phenylpropanoid biosynthesis	27
ko00945	Stilbenoid, diarylheptanoid and gingerol biosynthesis	1
ko00941	Flavonoid biosynthesis	11
ko00944	Flavone and flavonol biosynthesis	2
ko00950	Isoquinoline alkaloid biosynthesis	2
ko00960	Tropane, piperidine and pyridine alkaloid biosynthesis	2
ko00966	Glucosinolate biosynthesis	4
ko00521	Streptomycin biosynthesis	3
ko00524	Neomycin, kanamycin and gentamicin biosynthesis	1
ko00401	Novobiocin biosynthesis	1
ko00405	Phenazine biosynthesis	1
ko00333	Prodigiosin biosynthesis	2
ko00998	Biosynthesis of various secondary metabolites - part 2	1
9111	Xenobiotics biodegradation and metabolism
ko00625	Chloroalkane and chloroalkene degradation	3
ko00643	Styrene degradation	1
ko00930	Caprolactam degradation	1
ko00626	Naphthalene degradation	2
ko00980	Metabolism of xenobiotics by cytochrome P450	12
ko00982	Drug metabolism - cytochrome P450	13
ko00983	Drug metabolism - other enzymes	16
	Genetic Information Processing
9121	Transcription
ko03020	RNA polymerase	7
ko03022	Basal transcription factors	5
ko03040	Spliceosome	28
9122	Translation
ko03010]	Ribosome	77
ko00970	Aminoacyl-tRNA biosynthesis	3
ko03013	RNA transport	25
ko03015	mRNA surveillance pathway	12
ko03008	Ribosome biogenesis in eukaryotes	33
9123	Folding, sorting and degradation
ko03060	Protein export	5
ko04141	Protein processing in endoplasmic reticulum	28
ko04130	SNARE interactions in vesicular transport	5
ko04120	Ubiquitin mediated proteolysis	13
ko04122	Sulfur relay system	1
ko03050	Proteasome	2
ko03018	RNA degradation	16
9124	Replication and repair
ko03030	DNA replication	8
ko03410	Base excision repair	6
ko03420	Nucleotide excision repair	6
ko03430	Mismatch repair	5
ko03440	Homologous recombination	6
ko03460	Fanconi anemia pathway	4
	Environmental Information Processing
9131	Membrane transport
ko02010	ABC transporters	6
ko03070	Bacterial secretion system	2
9132	Signal transduction
ko02020	Two-component system	9
ko04010	MAPK signaling pathway	8
ko04013	MAPK signaling pathway - fly	5
ko04016	MAPK signaling pathway - plant	37
ko04011	MAPK signaling pathway - yeast	8
ko04012	ErbB signaling pathway	1
ko04014	Ras signaling pathway	8
ko04015	Rap1 signaling pathway	6
ko04310	Wnt signaling pathway	5
ko04330	Notch signaling pathway	2
ko04350	TGF-beta signaling pathway	1
ko04390	Hippo signaling pathway	1
ko04391	Hippo signaling pathway - fly	1
ko04370	VEGF signaling pathway	2
ko04371	Apelin signaling pathway	11
ko04066	HIF-1 signaling pathway	13
ko04068	FoxO signaling pathway	7
ko04020	Calcium signaling pathway	12
ko04070	Phosphatidylinositol signaling system	15
ko04072	Phospholipase D signaling pathway	6
ko04071	Sphingolipid signaling pathwa	4
ko04024	cAMP signaling pathway	10
ko04022	cGMP-PKG signaling pathway	11
ko04151	PI3K-Akt signaling pathway	7
ko04152	AMPK signaling pathway	6
ko04150	mTOR signaling pathway	6
ko04075	Plant hormone signal transduction	50
	Cellular Processes
9141	Transport and catabolism
ko04144	Endocytosis	20
ko04145	Phagosome	15
ko04142	Lysosome	10
ko04146	Peroxisome	16
ko04140	Autophagy - animal	13
ko04138	Autophagy - yeast	14
ko04136	Autophagy - other	4
ko04137	Mitophagy - animal	8
ko04139	Mitophagy - yeast	7
9143	Cell growth and death
ko04110	Cell cycle	14
ko04111	Cell cycle - yeast	9
ko04112	Cell cycle - Caulobacter	1
ko04113	Meiosis - yeast	8
ko04114	Oocyte meiosis	13
ko04210	Apoptosis	7
ko04214	Apoptosis - fly	2
ko04215	Apoptosis - multiple species	1
ko04216	Ferroptosis	4
ko04217	Necroptosis	15
ko04115	p53 signaling pathway	6
ko04218	Cellular senescence	15
9144	Cellular community - eukaryotes
ko04510	Focal adhesion	2
ko04520	Adherens junction	1
ko04530	Tight junction	6
ko04540	Gap junction	11
ko02024	Quorum sensing	8
ko05111	Biofilm formation - Vibrio cholerae	2
ko02025	Biofilm formation - Pseudomonas aeruginosa	1
ko02026	Biofilm formation - Escherichia coli	7
9142	Cell motility
ko04810	Regulation of actin cytoskeleton	6
	Organismal Systems
9151	09151 Immune system
ko04624	Toll and Imd signaling pathway	2
ko04621	NOD-like receptor signaling pathway	7
ko04622	RIG-I-like receptor signaling pathway	5
ko04623	Cytosolic DNA-sensing pathway	5
ko04625	C-type lectin receptor signaling pathway	7
ko04650	Natural killer cell mediated cytotoxicity	2
ko04612	Antigen processing and presentation	14
ko04660	T cell receptor signaling pathway	2
ko04658	Th1 and Th2 cell differentiation	2
:ko04659	Th17 cell differentiation	4
ko04657	IL-17 signaling pathway	4
ko04662	B cell receptor signaling pathway	2
ko04666	Fc gamma R-mediated phagocytosis	7
9152	Endocrine system
ko04910	Insulin signaling pathwa	11
ko04922	Glucagon signaling pathway	17
ko04923	Regulation of lipolysis in adipocytes	3
ko04920	Adipocytokine signaling pathway	5
ko03320	PPAR signaling pathway	10
ko04912	GnRH signaling pathway	9
ko04915	Estrogen signaling pathway	11
ko04914	Progesterone-mediated oocyte maturation	6
ko04921	Oxytocin signaling pathway	10
ko04918	Thyroid hormone synthesis	2
ko04919	Thyroid hormone signaling pathway	2
ko04928	Parathyroid hormone synthesis, secretion and action	5
ko04916	Melanogenesis	5
ko04924	Renin secretion	9
ko04614	Renin-angiotensin system	2
ko04925	Aldosterone synthesis and secretion	5
9153	Circulatory system
ko04261	Adrenergic signaling in cardiomyocytes	6
ko04270	Vascular smooth muscle contraction	5
9154	Digestive system
ko04970	Salivary secretion	6
ko04971	Gastric acid secretion	5
ko04972	Pancreatic secretion	4
ko04976	Bile secretion	5
ko04973	Carbohydrate digestion and absorption	2
ko04974	Protein digestion and absorption	3
ko04979	Cholesterol metabolism	1
ko04978	Mineral absorption	5
9155	Excretory system
ko04962	Vasopressin-regulated water reabsorption	7
ko04961	Endocrine and other factor-regulated calcium reabsorption	3
ko04964	Proximal tubule bicarbonate reclamation	1
ko04966	Collecting duct acid secretion	1
9156	Nervous system
ko04724	Glutamatergic synapse	6
ko04727	GABAergic synapse	5
ko04728	Dopaminergic synapse	6
ko04720	Long-term potentiation	7
ko04723	Retrograde endocannabinoid signaling	4
ko04721	Synaptic vesicle cycle	8
ko04722	Neurotrophin signaling pathway	10
9157	Sensory system
ko04744	Phototransduction	5
ko04745	Phototransduction - fly	5
ko04740	Olfactory transduction	5
ko04750	Inflammatory mediator regulation of TRP channels	5
9158	Development and regeneration
ko04360	Axon guidance	2
ko04361	Axon regeneration	11
ko04380	Osteoclast differentiation	4
9149	Aging
ko04211	Longevity regulating pathway	6
ko04212	Longevity regulating pathway - worm	23
ko04213	Longevity regulating pathway - multiple species	8
9159	Environmental adaptation
ko04710	Circadian rhythm	1
ko04713	Circadian entrainment	5
ko04712	Circadian rhythm - plant	17
ko04714	Thermogenesis	13
ko04626	Plant-pathogen interaction	45

## Sheet: Top 10 KEGG pathways 
Table S3. KEGG pathway classification of the DEGs in Saral
Ko number	Pathway_description	Sequence number
ko03010]	Ribosome	77
ko04075	Plant hormone signal transduction	50
ko04626	Plant-pathogen interaction	45
ko04016	MAPK signaling pathway - plant	37
ko03008	Ribosome biogenesis in eukaryotes	33
ko00500	Starch and sucrose metabolism	31
ko03040	Spliceosome	28
ko04141	Protein processing in endoplasmic reticulum	28
ko00940	Phenylpropanoid biosynthesis	27
ko00010	Glycolysis / Gluconeogenesis	25
ko03013	RNA transport	25
ko00520	Amino sugar and nucleotide sugar metabolism	24
ko04212	Longevity regulating pathway - worm	23
ko04144	Endocytosis	20
ko00270	Cysteine and methionine metabolism	19
ko00480	Glutathione metabolism	17
ko04922	Glucagon signaling pathway	17
ko04712	Circadian rhythm - plant	17
ko00052	Galactose metabolism	16
ko00710	Carbon fixation in photosynthetic organisms	16
ko00983	Drug metabolism - other enzymes	16
ko03018	RNA degradation	16
ko04146	Peroxisome	16
ko00562	Inositol phosphate metabolism	15
ko00680	Methane metabolism	15
ko00230	Purine metabolism	15
ko00260	Glycine, serine and threonine metabolism	15
ko04070	Phosphatidylinositol signaling system	15
ko04145	Phagosome	15
ko04217	Necroptosis	15
ko04218	Cellular senescence	15
ko00040	Pentose and glucuronate interconversions	14
ko00620	Pyruvate metabolism	14
ko04138	Autophagy - yeast	14
ko04110	Cell cycle	14
ko04612	Antigen processing and presentation	14
ko00592	alpha-Linolenic acid metabolism	13
ko00380	Tryptophan metabolism	13
ko00982	Drug metabolism - cytochrome P450	13
ko04120	Ubiquitin mediated proteolysis	13
ko04066	HIF-1 signaling pathway	13
ko04140	Autophagy - animal	13
ko04114	Oocyte meiosis	13
ko04714	Thermogenesis	13
ko00630	Glyoxylate and dicarboxylate metabolism	12
ko00980	Metabolism of xenobiotics by cytochrome P450	12
ko03015	mRNA surveillance pathway	12
ko04020	Calcium signaling pathway	12
ko00564	Glycerophospholipid metabolism	11
ko00240	Pyrimidine metabolism	11
ko00250	Alanine, aspartate and glutamate metabolism	11
ko00906	Carotenoid biosynthesis	11
ko00941	Flavonoid biosynthesis	11
ko04371	Apelin signaling pathway	11
ko04022	cGMP-PKG signaling pathway	11
ko04540	Gap junction	11
ko04910	Insulin signaling pathwa	11
ko04915	Estrogen signaling pathway	11
ko04361	Axon regeneration	11
ko00071	Fatty acid degradation	10
ko00073	Cutin, suberine and wax biosynthesis	10
ko00561	Glycerolipid metabolism	10
ko00130	Ubiquinone and other terpenoid-quinone biosynthesis	10
ko00908	Zeatin biosynthesis	10
ko04024	cAMP signaling pathway	10
ko04142	Lysosome	10
ko03320	PPAR signaling pathway	10
ko04921	Oxytocin signaling pathway	10
ko04722	Neurotrophin signaling pathway	10
ko00051	Fructose and mannose metabolism	9
ko00053	Ascorbate and aldarate metabolism	9
ko00190	Oxidative phosphorylation	9
ko00330	Arginine and proline metabolism	9
ko00460	Cyanoamino acid metabolism	9
ko02020	Two-component system	9
ko04111	Cell cycle - yeast	9
ko04912	GnRH signaling pathway	9
ko04924	Renin secretion	9
ko00900	Terpenoid backbone biosynthesis	8
ko03030	DNA replication	8
ko04010	MAPK signaling pathway	8
ko04011	MAPK signaling pathway - yeast	8
ko04014	Ras signaling pathway	8
ko04137	Mitophagy - animal	8
ko04113	Meiosis - yeast	8
ko02024	Quorum sensing	8
ko04721	Synaptic vesicle cycle	8
ko04213	Longevity regulating pathway - multiple species	8
ko00640	Propanoate metabolism	7
ko00061	Fatty acid biosynthesis	7
ko00062	Fatty acid elongation	7
ko00730	Thiamine metabolism	7
ko00860	Porphyrin and chlorophyll metabolism	7
ko03020	RNA polymerase	7
ko04068	FoxO signaling pathway	7
ko04151	PI3K-Akt signaling pathway	7
ko04139	Mitophagy - yeast	7
ko04210	Apoptosis	7
ko02026	Biofilm formation - Escherichia coli	7
ko04621	NOD-like receptor signaling pathway	7
ko04625	C-type lectin receptor signaling pathway	7
ko04666	Fc gamma R-mediated phagocytosis	7
ko04962	Vasopressin-regulated water reabsorption	7
ko04720	Long-term potentiation	7
ko00910	Nitrogen metabolism	6
ko00920	Sulfur metabolism	6
ko01040	Biosynthesis of unsaturated fatty acids	6
ko00350	Tyrosine metabolism	6
ko00410	beta-Alanine metabolism	6
ko00541	O-Antigen nucleotide sugar biosynthesis	6
ko00904	Diterpenoid biosynthesis	6
ko03410	Base excision repair	6
ko03420	Nucleotide excision repair	6
ko03440	Homologous recombination	6
ko02010	ABC transporters	6
ko04015	Rap1 signaling pathway	6
ko04072	Phospholipase D signaling pathway	6
ko04152	AMPK signaling pathway	6
ko04150	mTOR signaling pathway	6
ko04115	p53 signaling pathway	6
ko04530	Tight junction	6
ko04810	Regulation of actin cytoskeleton	6
ko04914	Progesterone-mediated oocyte maturation	6
ko04261	Adrenergic signaling in cardiomyocytes	6
ko04970	Salivary secretion	6
ko04724	Glutamatergic synapse	6
ko04728	Dopaminergic synapse	6
ko04211	Longevity regulating pathway	6
ko00030	Pentose phosphate pathway	5
ko00100	Steroid biosynthesis	5
ko00591	Linoleic acid metabolism	5
ko03022	Basal transcription factors	5
ko03060	Protein export	5
ko04130	SNARE interactions in vesicular transport	5
ko03430	Mismatch repair	5
ko04013	MAPK signaling pathway - fly	5
ko04310	Wnt signaling pathway	5
ko04622	RIG-I-like receptor signaling pathway	5
ko04623	Cytosolic DNA-sensing pathway	5
ko04920	Adipocytokine signaling pathway	5
ko04928	Parathyroid hormone synthesis, secretion and action	5
ko04916	Melanogenesis	5
ko04925	Aldosterone synthesis and secretion	5
ko04270	Vascular smooth muscle contraction	5
ko04971	Gastric acid secretion	5
ko04976	Bile secretion	5
ko04978	Mineral absorption	5
ko04727	GABAergic synapse	5
ko04744	Phototransduction	5
ko04745	Phototransduction - fly	5
ko04740	Olfactory transduction	5
ko04750	Inflammatory mediator regulation of TRP channels	5
ko04713	Circadian entrainment	5
ko00590	Arachidonic acid metabolism	4
ko00280	Valine, leucine and isoleucine degradation	4
ko00360	Phenylalanine metabolism	4
ko00400	Phenylalanine, tyrosine and tryptophan biosynthesis	4
ko00563	Glycosylphosphatidylinositol (GPI)-anchor biosynthesis	4
ko00760	Nicotinate and nicotinamide metabolism	4
ko00770	Pantothenate and CoA biosynthesis	4
ko00909	Sesquiterpenoid and triterpenoid biosynthesis	4
ko00966	Glucosinolate biosynthesis	4
ko03460	Fanconi anemia pathway	4
ko04071	Sphingolipid signaling pathwa	4
ko04136	Autophagy - other	4
ko04216	Ferroptosis	4
:ko04659	Th17 cell differentiation	4
ko04657	IL-17 signaling pathway	4
ko04972	Pancreatic secretion	4
ko04723	Retrograde endocannabinoid signaling	4
ko04380	Osteoclast differentiation	4
ko00020	Citrate cycle (TCA cycle)	3
ko00195	Photosynthesis	3
ko00720	Carbon fixation pathways in prokaryotes	3
ko00290	Valine, leucine and isoleucine biosynthesis	3
ko00310	Lysine degradation	3
ko00220	Arginine biosynthesis	3
ko00510	N-Glycan biosynthesis	3
ko00511	Other glycan degradation	3
ko00740	Riboflavin metabolism	3
ko00750	Vitamin B6 metabolism	3
ko00780	Biotin metabolism	3
ko00670	One carbon pool by folate	3
ko00905	Brassinosteroid biosynthesis	3
ko00521	Streptomycin biosynthesis	3
ko00625	Chloroalkane and chloroalkene degradation	3
ko00970	Aminoacyl-tRNA biosynthesis	3
ko04923	Regulation of lipolysis in adipocytes	3
ko04974	Protein digestion and absorption	3
ko04961	Endocrine and other factor-regulated calcium reabsorption	3
ko00565	Ether lipid metabolism	2
ko00600	Sphingolipid metabolism	2
ko00531	Glycosaminoglycan degradation	2
ko00830	Retinol metabolism	2
ko00902	Monoterpenoid biosynthesis	2
ko00944	Flavone and flavonol biosynthesis	2
ko00950	Isoquinoline alkaloid biosynthesis	2
ko00960	Tropane, piperidine and pyridine alkaloid biosynthesis	2
ko00333	Prodigiosin biosynthesis	2
ko00626	Naphthalene degradation	2
ko03050	Proteasome	2
ko03070	Bacterial secretion system	2
ko04330	Notch signaling pathway	2
ko04370	VEGF signaling pathway	2
ko04214	Apoptosis - fly	2
ko04510	Focal adhesion	2
ko05111	Biofilm formation - Vibrio cholerae	2
ko04624	Toll and Imd signaling pathway	2
ko04650	Natural killer cell mediated cytotoxicity	2
ko04660	T cell receptor signaling pathway	2
ko04658	Th1 and Th2 cell differentiation	2
ko04662	B cell receptor signaling pathway	2
ko04918	Thyroid hormone synthesis	2
ko04919	Thyroid hormone signaling pathway	2
ko04614	Renin-angiotensin system	2
ko04973	Carbohydrate digestion and absorption	2
ko04360	Axon guidance	2
ko00196	Photosynthesis - antenna proteins	1
ko00340	Histidine metabolism	1
ko00430	Taurine and hypotaurine metabolism	1
ko00440	Phosphonate and phosphinate metabolism	1
ko00450	Selenocompound metabolism	1
ko00471	D-Glutamine and D-glutamate metabolism	1
ko00513	Various types of N-glycan biosynthesis	1
ko00604	Glycosphingolipid biosynthesis - ganglio serie	1
ko00540	Lipopolysaccharide biosynthesis	1
ko00790	Folate biosynthesis	1
ko00981	Insect hormone biosynthesis	1
ko00903	Limonene and pinene degradation	1
ko01053	Biosynthesis of siderophore group nonribosomal peptides	1
ko00945	Stilbenoid, diarylheptanoid and gingerol biosynthesis	1
ko00524	Neomycin, kanamycin and gentamicin biosynthesis	1
ko00401	Novobiocin biosynthesis	1
ko00405	Phenazine biosynthesis	1
ko00998	Biosynthesis of various secondary metabolites - part 2	1
ko00643	Styrene degradation	1
ko00930	Caprolactam degradation	1
ko04122	Sulfur relay system	1
ko04012	ErbB signaling pathway	1
ko04350	TGF-beta signaling pathway	1
ko04390	Hippo signaling pathway	1
ko04391	Hippo signaling pathway - fly	1
ko04112	Cell cycle - Caulobacter	1
ko04215	Apoptosis - multiple species	1
ko04520	Adherens junction	1
ko02025	Biofilm formation - Pseudomonas aeruginosa	1
ko04979	Cholesterol metabolism	1
ko04964	Proximal tubule bicarbonate reclamation	1
ko04966	Collecting duct acid secretion	1
ko04710	Circadian rhythm	1
9101	Carbohydrate metabolism
9102	09102 Energy metabolism
9103	Lipid metabolism
9104	Nucleotide metabolism
9105	Amino acid metabolism
9106	Metabolism of other amino acids
9107	Glycan biosynthesis and metabolism
9108	Metabolism of cofactors and vitamins
9109	Metabolism of terpenoids and polyketides
9110	Biosynthesis of other secondary metabolites
9111	Xenobiotics biodegradation and metabolism
	Genetic Information Processing
9121	Transcription
9122	Translation
9123	Folding, sorting and degradation
9124	Replication and repair
	Environmental Information Processing
9131	Membrane transport
9132	Signal transduction
	Cellular Processes
9141	Transport and catabolism
9143	Cell growth and death
9144	Cellular community - eukaryotes
9142	Cell motility
	Organismal Systems
9151	09151 Immune system
9152	Endocrine system
9153	Circulatory system
9154	Digestive system
9155	Excretory system
9156	Nervous system
9157	Sensory system
9158	Development and regeneration
9149	Aging
9159	Environmental adaptation
