# Supplementary material for: Genome-wide transcriptional profiling provides clues to molecular mechanisms underlying cold tolerance in chickpea
Source: Sci Rep. 2023 Apr 18;13:6279. doi: 10.1038/s41598-023-33398-3 (PMC10113226; doi:10.1038/s41598-023-33398-3)
Supplement: Supplementary file 5 — Supplementary Table S4. [file 41598_2023_33398_MOESM5_ESM.xlsx]

## Sheet: Sheet1
S4 Table. KEGG pathway classification of the DEGs in ILC
Ko number	Pathway_description	Sequence number
9101	Carbohydrate metabolism
ko00010	Glycolysis / Gluconeogenesis	20
ko00020	Citrate cycle (TCA cycle)	9
ko00030	Pentose phosphate pathway	3
ko00040	Pentose and glucuronate interconversions	12
ko00051	Fructose and mannose metabolism	7
ko00052	Galactose metabolism	13
ko00053	Ascorbate and aldarate metabolism	7
ko00500	Starch and sucrose metabolism	31
ko00520	Amino sugar and nucleotide sugar metabolism	21
ko00620	Pyruvate metabolism	13
ko00630	Glyoxylate and dicarboxylate metabolism	12
ko00640	Propanoate metabolism	7
ko00650	Butanoate metabolism	1
ko00562	Inositol phosphate metabolism	11
9102	Energy metabolism
ko00190	Oxidative phosphorylation	9
ko00195	Photosynthesis	7
ko00196	Photosynthesis - antenna proteins	2
ko00710	Carbon fixation in photosynthetic organisms	12
ko00720	Carbon fixation pathways in prokaryotes	5
ko00680	Methane metabolism	14
ko00910	Nitrogen metabolism	7
ko00920	Sulfur metabolism	8
9103	Lipid metabolism
ko00061	Fatty acid biosynthesis	7
ko00062	Fatty acid elongation	8
ko00071	Fatty acid degradation	10
ko00073	Cutin, suberine and wax biosynthesis	8
ko00100]	Steroid biosynthesis	7
ko00561	Glycerolipid metabolism	9
ko00564	Glycerophospholipid metabolism	10
ko00565	Ether lipid metabolism	2
ko00600	Sphingolipid metabolism	2
ko00590	Arachidonic acid metabolism	4
ko00591	Linoleic acid metabolism	2
ko00592	alpha-Linolenic acid metabolism	10
ko01040	Biosynthesis of unsaturated fatty acids	4
9104	Nucleotide metabolism
ko00230	Purine metabolism	11
ko00240	Pyrimidine metabolism	9
9105	Amino acid metabolism
ko00250	Alanine, aspartate and glutamate metabolism	10
ko00260	Glycine, serine and threonine metabolism	10
ko00270	Cysteine and methionine metabolism	19
ko00280	Valine, leucine and isoleucine degradation	4
ko00290	Valine, leucine and isoleucine biosynthesis	3
ko00300	Lysine biosynthesis	2
ko00310	Lysine degradation	6
ko00220	Arginine biosynthesis	3
ko00330	Arginine and proline metabolism	10
ko00340	Histidine metabolism	2
ko00350	Tyrosine metabolism	6
ko00360	Phenylalanine metabolism	4
ko00380	Tryptophan metabolism	9
ko00400	Phenylalanine, tyrosine and tryptophan biosynthesis	3
9106	Metabolism of other amino acids
ko00410	beta-Alanine metabolism	5
ko00430	Taurine and hypotaurine metabolism	1
ko00440	Phosphonate and phosphinate metabolism	1
ko00450	Selenocompound metabolism	1
Cyanoamino acid metabolism	Cyanoamino acid metabolism	11
ko00471	D-Glutamine and D-glutamate metabolism	1
ko00480	Glutathione metabolism	19
9107	Glycan biosynthesis and metabolism
ko00510	N-Glycan biosynthesis	5
ko00513	Various types of N-glycan biosynthesis	2
ko00514	Other types of O-glycan biosynthesis	1
ko00531	Glycosaminoglycan degradation	1
ko00563	Glycosylphosphatidylinositol (GPI)-anchor biosynthesis	2
ko00604	Glycosphingolipid biosynthesis - ganglio series	1
ko00540	Lipopolysaccharide biosynthesis	1
ko00541	O-Antigen nucleotide sugar biosynthesis	6
ko00511	Other glycan degradation	3
9108	Metabolism of cofactors and vitamins
ko00730	Thiamine metabolism	6
ko00740]	Riboflavin metabolism	1
ko00750	Vitamin B6 metabolism	3
ko00760	Nicotinate and nicotinamide metabolism	3
ko00770	Pantothenate and CoA biosynthesis	3
ko00780	Biotin metabolism	6
:ko00790	Folate biosynthesis	3
ko00670	One carbon pool by folate	4
ko00830	Retinol metabolism	4
ko00860	Porphyrin and chlorophyll metabolism	8
ko00130	Ubiquinone and other terpenoid-quinone biosynthesis	11
9109	Metabolism of terpenoids and polyketides
ko00900	Terpenoid backbone biosynthesis	5
ko00902	Monoterpenoid biosynthesis	2
ko00909	Sesquiterpenoid and triterpenoid biosynthesis	3
:ko00904	Diterpenoid biosynthesis	3
ko00906	Carotenoid biosynthesis	10
ko00905	Brassinosteroid biosynthesis	3
ko00981	Insect hormone biosynthesis	1
ko00908	Zeatin biosynthesis	7
ko00903	Limonene and pinene degradation	2
:ko00281	Geraniol degradation	1
9110	Biosynthesis of other secondary metabolites
ko00940	Phenylpropanoid biosynthesis	27
ko00945	Stilbenoid, diarylheptanoid and gingerol biosynthesis	1
ko00941	Flavonoid biosynthesis	9
ko00944	Flavone and flavonol biosynthesis	1
ko00950	Isoquinoline alkaloid biosynthesis	2
ko00960	Tropane, piperidine and pyridine alkaloid biosynthesis	2
ko00966	Glucosinolate biosynthesis	2
ko00261	Monobactam biosynthesis	1
ko00521	Streptomycin biosynthesis	2
ko00524	Neomycin, kanamycin and gentamicin biosynthesis	1
ko00401	Novobiocin biosynthesis	2
ko00405	Phenazine biosynthesis	1
ko00333	Prodigiosin biosynthesis	3
ko00998	Biosynthesis of various secondary metabolites - part 2	1
9111	09111 Xenobiotics biodegradation and metabolism
ko00362	Benzoate degradation	1
ko00627	Aminobenzoate degradation	1
ko00625	Chloroalkane and chloroalkene degradation	3
ko00643	Styrene degradation	1
ko00930	Caprolactam degradation	2
ko00626	Naphthalene degradation	2
ko00980	Metabolism of xenobiotics by cytochrome P450	14
ko00982	Drug metabolism - cytochrome P450	15
ko00983	Drug metabolism - other enzymes	16
9120	Genetic Information Processing
9121	Transcription
ko03020	RNA polymerase	7
ko03022	Basal transcription factors	4
ko03040	Spliceosome	34
9122	Translation
ko03010	Ribosome	144
ko00970	Aminoacyl-tRNA biosynthesis	7
ko03013	RNA transport	29
ko03015	mRNA surveillance pathway	13
ko03008	Ribosome biogenesis in eukaryotes	37
9123	Folding, sorting and degradation
ko03060	Protein export	2
ko04141	Protein processing in endoplasmic reticulum	28
ko04130	SNARE interactions in vesicular transport	6
ko04120	Ubiquitin mediated proteolysis	16
ko04122	Sulfur relay system	3
ko03050	Proteasome	1
ko03018	RNA degradation	19
9124	Replication and repair
ko03030	DNA replication	7
ko03410	Base excision repair	5
ko03420	Nucleotide excision repair	6
ko03430	Mismatch repair	2
ko03440	Homologous recombination	5
ko03450	Non-homologous end-joining	1
ko03460	Fanconi anemia pathway	3
9121	Transcription
ko03020	RNA polymerase	7
ko03022	Basal transcription factors	4
ko03040	Spliceosome	34
9122	Translation
ko03010	Ribosome	144
ko00970	Aminoacyl-tRNA biosynthesis	7
ko03013	RNA transport	29
ko03015	mRNA surveillance pathway	13
ko03008	Ribosome biogenesis in eukaryotes	37
9123	Folding, sorting and degradation
ko03060	Protein export	2
ko04141	Protein processing in endoplasmic reticulum	28
ko04130	SNARE interactions in vesicular transport	6
ko04120	Ubiquitin mediated proteolysis	16
ko04122	Sulfur relay system	3
ko03050	Proteasome	1
ko03018	RNA degradation	19
9124	Replication and repair
ko03030	DNA replication	7
ko03410	Base excision repair	5
ko03420	Nucleotide excision repair	6
ko03430	Mismatch repair	2
ko03440	Homologous recombination	5
ko03450	Non-homologous end-joining	1
ko03460	Fanconi anemia pathway	3
9130	Environmental Information Processing
9131	09131 Membrane transport
ko02010	ABC transporters	5
9132	Signal transduction
ko02020	Two-component system	6
ko04010	MAPK signaling pathway	9
ko04013	MAPK signaling pathway - fly	6
ko04016	MAPK signaling pathway - plant	26
ko04011	MAPK signaling pathway - yeast	7
ko04012	ErbB signaling pathway	1
ko04014	Ras signaling pathway	6
ko04015	Rap1 signaling pathway	5
ko04310	Wnt signaling pathway	7
ko04330	Notch signaling pathway	1
ko04340	Hedgehog signaling pathway	2
ko04341	Hedgehog signaling pathway - fly	2
ko04350	TGF-beta signaling pathway	1
ko04390	Hippo signaling pathway	2
ko04391	Hippo signaling pathway - fly	1
ko04370	VEGF signaling pathway	3
ko04371	Apelin signaling pathway	13
ko04066	HIF-1 signaling pathway	12
ko04068	FoxO signaling pathway	7
ko04020	Calcium signaling pathway	13
ko04070	Phosphatidylinositol signaling system	14
ko04072	Phospholipase D signaling pathway	5
:ko04071	Sphingolipid signaling pathway	6
ko04024	cAMP signaling pathway	10
ko04022	cGMP-PKG signaling pathway	15
ko04151	PI3K-Akt signaling pathway	12
ko04152	AMPK signaling pathway	8
ko04150	mTOR signaling pathway	8
ko04075	Plant hormone signal transduction	36
9140	Cellular Processes
9141	Transport and catabolism
ko04144	Endocytosis	16
ko04145	Phagosome	16
ko04142	Lysosome	10
ko04146	Peroxisome	16
ko04140	Autophagy - animal	11
ko04138	Autophagy - yeast	11
ko04136	Autophagy - other	4
ko04137	Mitophagy - animal	9
ko04139	Mitophagy - yeast	8
9143	Cell growth and death
ko04110	Cell cycle	15
ko04111	Cell cycle - yeast	12
ko04112	Cell cycle - Caulobacter	2
ko04113	Meiosis - yeast	13
ko04114	Oocyte meiosis	17
ko04210	Apoptosis	5
ko04214	Apoptosis - fly	3
ko04215	Apoptosis - multiple species	1
ko04216	Ferroptosis	8
ko04217	Necroptosis	17
ko04115	p53 signaling pathway	6
ko04218	Cellular senescence	16
9144	Cellular community - eukaryotes
ko04510	Focal adhesion	4
ko04520	Adherens junction	2
ko04530	Tight junction	5
ko04540	Gap junction	10
9145	Cellular community - prokaryotes
ko02024	Quorum sensing	7
ko05111	Biofilm formation - Vibrio cholerae	2
ko02025	Biofilm formation - Pseudomonas aeruginosa	1
ko02026	Biofilm formation - Escherichia coli	7
9142	Cell motility
ko04810	Regulation of actin cytoskeleton	6
9150	Organismal Systems
9151	Immune system
ko04611	Platelet activation	1
ko04624	Toll and Imd signaling pathwa	1
ko04621	NOD-like receptor signaling pathway	8
ko04622	RIG-I-like receptor signaling pathway	4
ko04623	Cytosolic DNA-sensing pathway	5
ko04625	C-type lectin receptor signaling pathway	7
ko04650	Natural killer cell mediated cytotoxicity	3
ko04612	Antigen processing and presentation	11
ko04660	T cell receptor signaling pathway	3
ko04658	Th1 and Th2 cell differentiation	3
ko04659	Th17 cell differentiation	5
ko04657	IL-17 signaling pathway	5
ko04662	B cell receptor signaling pathway	3
ko04666	Fc gamma R-mediated phagocytosis	6
9152	Endocrine system
ko04910	Insulin signaling pathway	13
ko04922	Glucagon signaling pathway	15
ko04920	Adipocytokine signaling pathway	4
ko03320	PPAR signaling pathway	7
ko04912	GnRH signaling pathway	8
ko04915	Estrogen signaling pathway	11
ko04914	Progesterone-mediated oocyte maturation	9
ko04921	Oxytocin signaling pathway	10
ko04918	Thyroid hormone synthesis	3
ko04919	Thyroid hormone signaling pathway	3
ko04928	Parathyroid hormone synthesis, secretion and action	6
ko04916	Melanogenesis	4
ko04924	Renin secretion	8
ko04614	Renin-angiotensin system	1
ko04925	Aldosterone synthesis and secretion	4
9153	Circulatory system
ko04261	Adrenergic signaling in cardiomyocytes	7
ko04270	Vascular smooth muscle contraction	5
9154	Digestive system
ko04970	Salivary secretion	5
ko04971	Gastric acid secretion	4
ko04972	Pancreatic secretion	4
ko04976	Bile secretion	4
ko04973	Carbohydrate digestion and absorption	2
ko04974	Protein digestion and absorption	2
ko04975	Fat digestion and absorption	1
ko04979	Cholesterol metabolism	3
ko04977	Vitamin digestion and absorption	1
ko04978	Mineral absorption	7
9155	Excretory system
ko04962	Vasopressin-regulated water reabsorption	6
ko04961	Endocrine and other factor-regulated calcium reabsorption	3
ko04964	Proximal tubule bicarbonate reclamation	1
ko04966	Collecting duct acid secretion	2
9156	Nervous system
ko04724	Glutamatergic synapse	6
ko04727	GABAergic synapse	3
ko04728	Dopaminergic synapse	7
ko04720	Long-term potentiation	8
ko04723	Retrograde endocannabinoid signaling	2
ko04721	Synaptic vesicle cycle	8
ko04722	Neurotrophin signaling pathway	8
9157	Sensory system
ko04744	Phototransduction	4
ko04745	Phototransduction - fly	4
ko04740	Olfactory transduction	4
ko04750	Inflammatory mediator regulation of TRP channels	5
9158	Development and regeneration
ko04360	Axon guidance	3
ko04361	Axon regeneration	9
ko04380	Osteoclast differentiation	3
9149	Aging
ko04211	Longevity regulating pathway	5
ko04212	Longevity regulating pathway - worm	23
ko04213	Longevity regulating pathway - multiple species	10
9159	Environmental adaptation
ko04710	Circadian rhythm	1
ko04713	Circadian entrainment	4
ko04712	Circadian rhythm - plant	14
ko04714	Thermogenesis	12
ko04626	Plant-pathogen interaction	35

## Sheet: Top 10 KEGG pathways 
S4 Table. KEGG pathway classification of the DEGs in ILC
Ko number	Pathway_description	Sequence number
ko03010	Ribosome	144
ko03008	Ribosome biogenesis in eukaryotes	37
ko04075	Plant hormone signal transduction	36
ko04626	Plant-pathogen interaction	35
ko03040	Spliceosome	34
ko00500	Starch and sucrose metabolism	31
ko03013	RNA transport	29
ko04141	Protein processing in endoplasmic reticulum	28
ko00940	Phenylpropanoid biosynthesis	27
ko04016	MAPK signaling pathway - plant	26
ko04212	Longevity regulating pathway - worm	23
ko00520	Amino sugar and nucleotide sugar metabolism	21
ko00010	Glycolysis / Gluconeogenesis	20
ko00270	Cysteine and methionine metabolism	19
ko00480	Glutathione metabolism	19
ko03018	RNA degradation	19
ko03018	RNA degradation	19
ko04114	Oocyte meiosis	17
ko04217	Necroptosis	17
ko00983	Drug metabolism - other enzymes	16
ko04120	Ubiquitin mediated proteolysis	16
ko04120	Ubiquitin mediated proteolysis	16
ko04144	Endocytosis	16
ko04145	Phagosome	16
ko04146	Peroxisome	16
ko04218	Cellular senescence	16
ko00982	Drug metabolism - cytochrome P450	15
ko04022	cGMP-PKG signaling pathway	15
ko04110	Cell cycle	15
ko04922	Glucagon signaling pathway	15
ko00680	Methane metabolism	14
ko00980	Metabolism of xenobiotics by cytochrome P450	14
ko04070	Phosphatidylinositol signaling system	14
ko04712	Circadian rhythm - plant	14
ko00052	Galactose metabolism	13
ko00620	Pyruvate metabolism	13
ko03015	mRNA surveillance pathway	13
ko03015	mRNA surveillance pathway	13
ko04371	Apelin signaling pathway	13
ko04020	Calcium signaling pathway	13
ko04113	Meiosis - yeast	13
ko04910	Insulin signaling pathway	13
ko00040	Pentose and glucuronate interconversions	12
ko00630	Glyoxylate and dicarboxylate metabolism	12
ko00710	Carbon fixation in photosynthetic organisms	12
ko04066	HIF-1 signaling pathway	12
ko04151	PI3K-Akt signaling pathway	12
ko04111	Cell cycle - yeast	12
ko04714	Thermogenesis	12
ko00562	Inositol phosphate metabolism	11
ko00230	Purine metabolism	11
Cyanoamino acid metabolism	Cyanoamino acid metabolism	11
ko00130	Ubiquinone and other terpenoid-quinone biosynthesis	11
ko04140	Autophagy - animal	11
ko04138	Autophagy - yeast	11
ko04612	Antigen processing and presentation	11
ko04915	Estrogen signaling pathway	11
ko00071	Fatty acid degradation	10
ko00564	Glycerophospholipid metabolism	10
ko00592	alpha-Linolenic acid metabolism	10
ko00250	Alanine, aspartate and glutamate metabolism	10
ko00260	Glycine, serine and threonine metabolism	10
ko00330	Arginine and proline metabolism	10
ko00906	Carotenoid biosynthesis	10
ko04024	cAMP signaling pathway	10
ko04142	Lysosome	10
ko04540	Gap junction	10
ko04921	Oxytocin signaling pathway	10
ko04213	Longevity regulating pathway - multiple species	10
ko00020	Citrate cycle (TCA cycle)	9
ko00190	Oxidative phosphorylation	9
ko00561	Glycerolipid metabolism	9
ko00240	Pyrimidine metabolism	9
ko00380	Tryptophan metabolism	9
ko00941	Flavonoid biosynthesis	9
ko04010	MAPK signaling pathway	9
ko04137	Mitophagy - animal	9
ko04914	Progesterone-mediated oocyte maturation	9
ko04361	Axon regeneration	9
ko00920	Sulfur metabolism	8
ko00062	Fatty acid elongation	8
ko00073	Cutin, suberine and wax biosynthesis	8
ko00860	Porphyrin and chlorophyll metabolism	8
ko04152	AMPK signaling pathway	8
ko04150	mTOR signaling pathway	8
ko04139	Mitophagy - yeast	8
ko04216	Ferroptosis	8
ko04621	NOD-like receptor signaling pathway	8
ko04912	GnRH signaling pathway	8
ko04924	Renin secretion	8
ko04720	Long-term potentiation	8
ko04721	Synaptic vesicle cycle	8
ko04722	Neurotrophin signaling pathway	8
ko00051	Fructose and mannose metabolism	7
ko00053	Ascorbate and aldarate metabolism	7
ko00640	Propanoate metabolism	7
ko00195	Photosynthesis	7
ko00910	Nitrogen metabolism	7
ko00061	Fatty acid biosynthesis	7
ko00100]	Steroid biosynthesis	7
ko00908	Zeatin biosynthesis	7
ko03020	RNA polymerase	7
ko00970	Aminoacyl-tRNA biosynthesis	7
ko03030	DNA replication	7
ko03020	RNA polymerase	7
ko00970	Aminoacyl-tRNA biosynthesis	7
ko03030	DNA replication	7
ko04011	MAPK signaling pathway - yeast	7
ko04310	Wnt signaling pathway	7
ko04068	FoxO signaling pathway	7
ko02024	Quorum sensing	7
ko02026	Biofilm formation - Escherichia coli	7
ko04625	C-type lectin receptor signaling pathway	7
ko03320	PPAR signaling pathway	7
ko04261	Adrenergic signaling in cardiomyocytes	7
ko04978	Mineral absorption	7
ko04728	Dopaminergic synapse	7
ko00310	Lysine degradation	6
ko00350	Tyrosine metabolism	6
ko00541	O-Antigen nucleotide sugar biosynthesis	6
ko00730	Thiamine metabolism	6
ko00780	Biotin metabolism	6
ko04130	SNARE interactions in vesicular transport	6
ko03420	Nucleotide excision repair	6
ko04130	SNARE interactions in vesicular transport	6
ko03420	Nucleotide excision repair	6
ko02020	Two-component system	6
ko04013	MAPK signaling pathway - fly	6
ko04014	Ras signaling pathway	6
:ko04071	Sphingolipid signaling pathway	6
ko04115	p53 signaling pathway	6
ko04810	Regulation of actin cytoskeleton	6
ko04666	Fc gamma R-mediated phagocytosis	6
ko04928	Parathyroid hormone synthesis, secretion and action	6
ko04962	Vasopressin-regulated water reabsorption	6
ko04724	Glutamatergic synapse	6
ko00720	Carbon fixation pathways in prokaryotes	5
ko00410	beta-Alanine metabolism	5
ko00510	N-Glycan biosynthesis	5
ko00900	Terpenoid backbone biosynthesis	5
ko03410	Base excision repair	5
ko03440	Homologous recombination	5
ko03410	Base excision repair	5
ko03440	Homologous recombination	5
ko02010	ABC transporters	5
ko04015	Rap1 signaling pathway	5
ko04072	Phospholipase D signaling pathway	5
ko04210	Apoptosis	5
ko04530	Tight junction	5
ko04623	Cytosolic DNA-sensing pathway	5
ko04659	Th17 cell differentiation	5
ko04657	IL-17 signaling pathway	5
ko04270	Vascular smooth muscle contraction	5
ko04970	Salivary secretion	5
ko04750	Inflammatory mediator regulation of TRP channels	5
ko04211	Longevity regulating pathway	5
ko00590	Arachidonic acid metabolism	4
ko01040	Biosynthesis of unsaturated fatty acids	4
ko00280	Valine, leucine and isoleucine degradation	4
ko00360	Phenylalanine metabolism	4
ko00670	One carbon pool by folate	4
ko00830	Retinol metabolism	4
ko03022	Basal transcription factors	4
ko03022	Basal transcription factors	4
ko04136	Autophagy - other	4
ko04510	Focal adhesion	4
ko04622	RIG-I-like receptor signaling pathway	4
ko04920	Adipocytokine signaling pathway	4
ko04916	Melanogenesis	4
ko04925	Aldosterone synthesis and secretion	4
ko04971	Gastric acid secretion	4
ko04972	Pancreatic secretion	4
ko04976	Bile secretion	4
ko04744	Phototransduction	4
ko04745	Phototransduction - fly	4
ko04740	Olfactory transduction	4
ko04713	Circadian entrainment	4
ko00030	Pentose phosphate pathway	3
ko00290	Valine, leucine and isoleucine biosynthesis	3
ko00220	Arginine biosynthesis	3
ko00400	Phenylalanine, tyrosine and tryptophan biosynthesis	3
ko00511	Other glycan degradation	3
ko00750	Vitamin B6 metabolism	3
ko00760	Nicotinate and nicotinamide metabolism	3
ko00770	Pantothenate and CoA biosynthesis	3
:ko00790	Folate biosynthesis	3
ko00909	Sesquiterpenoid and triterpenoid biosynthesis	3
:ko00904	Diterpenoid biosynthesis	3
ko00905	Brassinosteroid biosynthesis	3
ko00333	Prodigiosin biosynthesis	3
ko00625	Chloroalkane and chloroalkene degradation	3
ko04122	Sulfur relay system	3
ko03460	Fanconi anemia pathway	3
ko04122	Sulfur relay system	3
ko03460	Fanconi anemia pathway	3
ko04370	VEGF signaling pathway	3
ko04214	Apoptosis - fly	3
ko04650	Natural killer cell mediated cytotoxicity	3
ko04660	T cell receptor signaling pathway	3
ko04658	Th1 and Th2 cell differentiation	3
ko04662	B cell receptor signaling pathway	3
ko04918	Thyroid hormone synthesis	3
ko04919	Thyroid hormone signaling pathway	3
ko04979	Cholesterol metabolism	3
ko04961	Endocrine and other factor-regulated calcium reabsorption	3
ko04727	GABAergic synapse	3
ko04360	Axon guidance	3
ko04380	Osteoclast differentiation	3
ko00196	Photosynthesis - antenna proteins	2
ko00565	Ether lipid metabolism	2
ko00600	Sphingolipid metabolism	2
ko00591	Linoleic acid metabolism	2
ko00300	Lysine biosynthesis	2
ko00340	Histidine metabolism	2
ko00513	Various types of N-glycan biosynthesis	2
ko00563	Glycosylphosphatidylinositol (GPI)-anchor biosynthesis	2
ko00902	Monoterpenoid biosynthesis	2
ko00903	Limonene and pinene degradation	2
ko00950	Isoquinoline alkaloid biosynthesis	2
ko00960	Tropane, piperidine and pyridine alkaloid biosynthesis	2
ko00966	Glucosinolate biosynthesis	2
ko00521	Streptomycin biosynthesis	2
ko00401	Novobiocin biosynthesis	2
ko00930	Caprolactam degradation	2
ko00626	Naphthalene degradation	2
ko03060	Protein export	2
ko03430	Mismatch repair	2
ko03060	Protein export	2
ko03430	Mismatch repair	2
ko04340	Hedgehog signaling pathway	2
ko04341	Hedgehog signaling pathway - fly	2
ko04390	Hippo signaling pathway	2
ko04112	Cell cycle - Caulobacter	2
ko04520	Adherens junction	2
ko05111	Biofilm formation - Vibrio cholerae	2
ko04973	Carbohydrate digestion and absorption	2
ko04974	Protein digestion and absorption	2
ko04966	Collecting duct acid secretion	2
ko04723	Retrograde endocannabinoid signaling	2
ko00650	Butanoate metabolism	1
ko00430	Taurine and hypotaurine metabolism	1
ko00440	Phosphonate and phosphinate metabolism	1
ko00450	Selenocompound metabolism	1
ko00471	D-Glutamine and D-glutamate metabolism	1
ko00514	Other types of O-glycan biosynthesis	1
ko00531	Glycosaminoglycan degradation	1
ko00604	Glycosphingolipid biosynthesis - ganglio series	1
ko00540	Lipopolysaccharide biosynthesis	1
ko00740]	Riboflavin metabolism	1
ko00981	Insect hormone biosynthesis	1
:ko00281	Geraniol degradation	1
ko00945	Stilbenoid, diarylheptanoid and gingerol biosynthesis	1
ko00944	Flavone and flavonol biosynthesis	1
ko00261	Monobactam biosynthesis	1
ko00524	Neomycin, kanamycin and gentamicin biosynthesis	1
ko00405	Phenazine biosynthesis	1
ko00998	Biosynthesis of various secondary metabolites - part 2	1
ko00362	Benzoate degradation	1
ko00627	Aminobenzoate degradation	1
ko00643	Styrene degradation	1
ko03050	Proteasome	1
ko03450	Non-homologous end-joining	1
ko03050	Proteasome	1
ko03450	Non-homologous end-joining	1
ko04012	ErbB signaling pathway	1
ko04330	Notch signaling pathway	1
ko04350	TGF-beta signaling pathway	1
ko04391	Hippo signaling pathway - fly	1
ko04215	Apoptosis - multiple species	1
ko02025	Biofilm formation - Pseudomonas aeruginosa	1
ko04611	Platelet activation	1
ko04624	Toll and Imd signaling pathwa	1
ko04614	Renin-angiotensin system	1
ko04975	Fat digestion and absorption	1
ko04977	Vitamin digestion and absorption	1
ko04964	Proximal tubule bicarbonate reclamation	1
ko04710	Circadian rhythm	1
9101	Carbohydrate metabolism
9102	Energy metabolism
9103	Lipid metabolism
9104	Nucleotide metabolism
9105	Amino acid metabolism
9106	Metabolism of other amino acids
9107	Glycan biosynthesis and metabolism
9108	Metabolism of cofactors and vitamins
9109	Metabolism of terpenoids and polyketides
9110	Biosynthesis of other secondary metabolites
9111	09111 Xenobiotics biodegradation and metabolism
9120	Genetic Information Processing
9121	Transcription
9122	Translation
9123	Folding, sorting and degradation
9124	Replication and repair
9121	Transcription
9122	Translation
9123	Folding, sorting and degradation
9124	Replication and repair
9130	Environmental Information Processing
9131	09131 Membrane transport
9132	Signal transduction
9140	Cellular Processes
9141	Transport and catabolism
9143	Cell growth and death
9144	Cellular community - eukaryotes
9145	Cellular community - prokaryotes
9142	Cell motility
9150	Organismal Systems
9151	Immune system
9152	Endocrine system
9153	Circulatory system
9154	Digestive system
9155	Excretory system
9156	Nervous system
9157	Sensory system
9158	Development and regeneration
9149	Aging
9159	Environmental adaptation
