# Supplementary material for: Genome-wide transcriptional profiling provides clues to molecular mechanisms underlying cold tolerance in chickpea
Source: Sci Rep. 2023 Apr 18;13:6279. doi: 10.1038/s41598-023-33398-3 (PMC10113226; doi:10.1038/s41598-023-33398-3)
Supplement: Supplementary file 6 — Supplementary Table S5. [file 41598_2023_33398_MOESM6_ESM.xlsx]

## Sheet: Mapman result.SARAL
Table S5. The results of mapping the DEGs to the metabolic pathway overview in Saral
bin	name	elements	p-value	present
1	PS	22	0.459579
1.1	PS.lightreaction	12	0.448374
1.1.1	PS.lightreaction.photosystem II	3	0.0164488
1.1.1.2	PS.lightreaction.photosystem II.PSII polypeptide subunits	3	0.0164488
1.1.2	PS.lightreaction.photosystem I	2	0.448329
1.1.2.1	PS.lightreaction.photosystem I.LHC-I	1	0.329436
1.1.30	PS.lightreaction.state transition	2	0.961636
1.1.4	PS.lightreaction.ATP synthase	2	0.821967
1.1.4.7	PS.lightreaction.ATP synthase.delta chain	1	0.493501
1.1.40	PS.lightreaction.cyclic electron flow-chlororespiration	2	0.0858364
1.1.6	PS.lightreaction.NADH DH	1	0.83292
1.2	PS.photorespiration	3	0.749796
1.2.3	PS.photorespiration.aminotransferases peroxisomal	1	0.505952
1.2.4	PS.photorespiration.glycine cleavage	1	0.752983
1.2.4.1	PS.photorespiration.glycine cleavage.P subunit	1	0.752983
1.2.6	PS.photorespiration.hydroxypyruvate reductase	1	0.125512
1.3	PS.calvin cycle	7	0.599652
1.3.13	PS.calvin cycle.rubisco interacting	1	0.283165
1.3.2	PS.calvin cycle.rubisco small subunit	1	0.102366
1.3.3	PS.calvin cycle.phosphoglycerate kinase	1	0.488422
1.3.6	PS.calvin cycle.aldolase	3	0.686363
10	cell wall	64	0.411229
10.1	cell wall.precursor synthesis	9	0.0610053
10.1.1	cell wall.precursor synthesis.NDP sugar pyrophosphorylase	1	0.890888
10.1.1.1	cell wall.precursor synthesis.NDP sugar pyrophosphorylase.GDP mannose	1	0.890888
10.1.10	cell wall.precursor synthesis.UDP-glucose 4,6-dehydratase	1	0.125796
10.1.30	cell wall.precursor synthesis.sugar kinases	1	0.399406
10.1.30.2	ell wall.precursor synthesis.sugar kinases.arabinose-1-kinase	1	0.399406
10.1.4	cell wall.precursor synthesis.UDP-Glc dehydrogenase (UGD)	1	0.193486
10.1.5	cell wall.precursor synthesis.UXS	1	0.996321
10.1.6	cell wall.precursor synthesis.GAE	1	0.361242
10.1.7	cell wall.precursor synthesis.GMD	1	0.234177
10.1.9	cell wall.precursor synthesis.MUR4	2	0.329123
10.2	cell wall.cellulose synthesis	8	0.28947
10.2.1	cell wall.cellulose synthesis.cellulose synthase	5	0.796054
10.2.2	cell wall.cellulose synthesis.COBRA	1	0.148942
10.3	cell wall.hemicellulose synthesis	4	0.231685
10.3.1	cell wall.hemicellulose synthesis.xyloglucan	1	0.296825
10.3.1.1	cell wall.hemicellulose synthesis.xyloglucan.XXXG galactose Transferase	1	0.296825
10.3.2	cell wall.hemicellulose synthesis.glucuronoxylan	2	0.0767339
10.5	cell wall.cell wall proteins	7	0.597985
10.5.1	cell wall.cell wall proteins.AGPs	2	0.657987
10.5.1.1	cell wall.cell wall proteins.AGPs.AGP	2	0.657987
10.5.3	cell wall.cell wall proteins.LRR	2	0.63457
10.5.5	cell wall.cell wall proteins.RGP	2	0.216475
10.6	cell wall.degradation	13	0.896259
10.6.1	cell wall.degradation.cellulases and beta -1,4-glucanases	1	0.342168
10.6.2	cell wall.degradation.mannan-xylose-arabinose-fucose	4	0.859024
10.6.3	cell wall.degradation.pectate lyases and polygalacturonases	7	0.371036
10.7	cell wall.modification	14	0.305612
10.8	cell wall.pectin*esterases	8	0.256642
10.8.1	cell wall.pectin*esterases.PME	8	0.256642
11	lipid metabolism	48	0.303733
11.1	lipid metabolism.FA synthesis and FA elongation	13	0.223946
11.1.10	lipid metabolism.FA synthesis and FA elongation.beta ketoacyl CoA synthase	3	0.0344714
11.1.11	lipid metabolism.FA synthesis and FA elongation.fatty acid elongase	1	0.252329
11.1.12	lipid metabolism.FA synthesis and FA elongation.ACP protein	1	0.486976
11.1.13	lipid metabolism.FA synthesis and FA elongation.acyl-CoA binding protein	1	0.890888
11.1.15	lipid metabolism.FA synthesis and FA elongation.ACP desaturase	1	0.367337
11.1.7	lipid metabolism.FA synthesis and FA elongation.ACP thioesterase	1	0.723411
11.1.8	lipid metabolism.FA synthesis and FA elongation.acyl coa ligase	4	0.786361
11.1.9	lipid metabolism.FA synthesis and FA elongation.long chain fatty acid CoA ligase	1	0.320371
11.10	lipid metabolism.glycolipid synthesis	1	0.170123
11.10.4	lipid metabolism.glycolipid synthesis.sulfolipid synthase	1	0.170123
11.2	lipid metabolism.FA desaturation	3	0.908303
11.2.1	lipid metabolism.FA desaturation.desaturase	1	0.152545
11.2.3	lipid metabolism.FA desaturation.omega 3 desaturase	1	0.247113
11.2.4	lipid metabolism.FA desaturation.omega 6 desaturase	1	0.63647
11.3	lipid metabolism.Phospholipid synthesis	7	0.741607
11.3.1	lipid metabolism.Phospholipid synthesis.1-acylglycerol-3-phosphate O-acyltransferase	1	0.494957
11.3.10	lipid metabolism.Phospholipid synthesis.(S)-coclaurine-N-methyltransferase	1	0.192304
11.3.5	lipid metabolism.Phospholipid synthesis.diacylglycerol kinase	1	0.529076
11.3.6	lipid metabolism.Phospholipid synthesis.choline-phosphate cytidylyltransferase	1	0.249475
11.5	lipid metabolism.glyceral metabolism	2	0.941184
11.5.1	lipid metabolism.glyceral metabolism.glycerol kinase	1	0.553111
11.5.3	lipid metabolism.glyceral metabolism.FAD-dependent glycerol-3-phosphate dehydrogenase	1	0.624999
11.6	lipid metabolism.lipid transfer proteins etc	3	0.509818
11.8	lipid metabolism.'exotics'(steroids, squalene etc)	5	0.157201
11.8.1	lipid metabolism.'exotics' (steroids, squalene etc).sphingolipids	4	0.350192
11.8.1.1	lipid metabolism.'exotics' (steroids, squalene etc).sphingolipids.ceramidase	1	0.0985483
11.9	lipid metabolism.lipid degradation	14	0.554954
11.9.1	lipid metabolism.lipid degradation.palmitoyl[protein] hydrolase	1	0.366113
11.9.2	lipid metabolism.lipid degradation.lipases	6	0.33003
11.9.2.1	lipid metabolism.lipid degradation.lipases.triacylglycerol lipase	5	0.472373
11.9.2.2	lipid metabolism.lipid degradation.lipases.acylglycerol lipase	1	0.436495
11.9.3	lipid metabolism.lipid degradation.lysophospholipases	3	0.0812157
11.9.3.1	lipid metabolism.lipid degradation.lysophospholipases.phospholipase D	1	0.355211
11.9.3.2	lipid metabolism.lipid degradation.lysophospholipases.carboxylesterase	1	0.0987835
11.9.3.3	lipid metabolism.lipid degradation.lysophospholipases.glycerophosphodiester phosphodiesterase	1	0.657173
11.9.4	lipid metabolism.lipid degradation.beta-oxidation	4	0.332924
11.9.4.2	lipid metabolism.lipid degradation.beta-oxidation.acyl CoA DH	3	0.299604
11.9.4.3	lipid metabolism.lipid degradation.beta-oxidation.enoyl CoA hydratase	1	0.889066
12	N-metabolism	4	0.421794
12.1	N-metabolism.nitrate metabolism	1	0.76967
12.1.2	N-metabolism.nitrate metabolism.nitrite reductase	1	0.76967
12.2	N-metabolism.ammonia metabolism	1	0.259566
12.2.1	N-metabolism.ammonia metabolism.glutamate synthase	1	0.259566
12.2.1.2	N-metabolism.ammonia metabolism.glutamate synthase.NADH dependent	1	0.259566
12.3	N-metabolism.N-degradation	1	0.77408
12.3.1	N-metabolism.N-degradation.glutamate dehydrogenase	1	0.77408
12.4	N-metabolism.misc	1	0.919198
13	amino acid metabolism	28	0.888441
13.1	amino acid metabolism.synthesis	19	0.907506
13.1.1	amino acid metabolism.synthesis.central amino acid metabolism	3	0.607265
13.1.1.2	amino acid metabolism.synthesis.central amino acid metabolism.aspartate	1	0.39044
13.1.1.2.1	amino acid metabolism.synthesis.central amino acid metabolism.aspartate.aspartate aminotransferase	1	0.39044
13.1.1.3	amino acid metabolism.synthesis.central amino acid metabolism.alanine	2	0.216172
13.1.1.3.1	amino acid metabolism.synthesis.central amino acid metabolism.alanine.alanine aminotransferase	1	0.278537
13.1.1.3.11	amino acid metabolism.synthesis.central amino acid metabolism.alanine.alanine-glyoxylate aminotransferase	1	0.505952
13.1.2	amino acid metabolism.synthesis.glutamate family	1	0.695099
13.1.2.2	amino acid metabolism.synthesis.glutamate family.proline	1	0.695099
13.1.2.2.1	amino acid metabolism.synthesis.glutamate family.proline.delta 1-pyrroline-5-carboxylate synthetase	1	0.695099
13.1.3	amino acid metabolism.synthesis.aspartate family	6	0.733448
13.1.3.1	amino acid metabolism.synthesis.aspartate family.asparagine	3	0.249404
13.1.3.1.1	amino acid metabolism.synthesis.aspartate family.asparagine.asparagine synthetase	3	0.249404
13.1.3.2	amino acid metabolism.synthesis.aspartate family.threonine	1	0.932018
13.1.3.2.1	amino acid metabolism.synthesis.aspartate family.threonine.threonine synthase	1	0.932018
13.1.3.4	amino acid metabolism.synthesis.aspartate family.methionine	2	0.37815
13.1.3.4.11	amino acid metabolism.synthesis.aspartate family.methionine.S-adenosylmethionine synthetase	1	0.373495
13.1.4	amino acid metabolism.synthesis.branched chain group	1	0.572952
13.1.4.5	amino acid metabolism.synthesis.branched chain group.isoleucine specific	1	0.572952
13.1.4.5.1	amino acid metabolism.synthesis.branched chain group.isoleucine specific.threonine ammonia-lyase	1	0.572952
13.1.5	amino acid metabolism.synthesis.serine-glycine-cysteine group	7	0.589835
13.1.5.1	amino acid metabolism.synthesis.serine-glycine-cysteine group.serine	1	0.364281
13.1.5.1.1	amino acid metabolism.synthesis.serine-glycine-cysteine group.serine.phosphoglycerate dehydrogenase	1	0.364281
13.1.5.2	amino acid metabolism.synthesis.serine-glycine-cysteine group.glycine	2	0.812467
13.1.5.2.3	amino acid metabolism.synthesis.serine-glycine-cysteine group.glycine.serine glyoxylate aminotransferase	1	0.505952
13.1.5.2.41	amino acid metabolism.synthesis.serine-glycine-cysteine group.glycine.sarcosine oxidase	1	0.317014
13.1.5.3	amino acid metabolism.synthesis.serine-glycine-cysteine group.cysteine	4	0.927401
13.1.5.3.1	amino acid metabolism.synthesis.serine-glycine-cysteine group.cysteine.OASTL	1	0.415064
13.1.5.3.2	amino acid metabolism.synthesis.serine-glycine-cysteine group.cysteine.SAT	2	0.657987
13.1.6	amino acid metabolism.synthesis.aromatic aa	2	0.82641
13.1.6.3	amino acid metabolism.synthesis.aromatic aa.phenylalanine	1	0.375355
13.1.6.3.1	amino acid metabolism.synthesis.aromatic aa.phenylalanine.arogenate dehydratase / prephenate dehydratase	1	0.375355
13.1.6.5	amino acid metabolism.synthesis.aromatic aa.tryptophan	1	0.564352
13.1.6.5.1	amino acid metabolism.synthesis.aromatic aa.tryptophan.anthranilate synthase	1	0.564352
13.2	amino acid metabolism.degradation	7	0.510166
13.2.3	amino acid metabolism.degradation.aspartate family	4	0.0421906
13.2.3.1	amino acid metabolism.degradation.aspartate family.asparagine	1	0.386002
13.2.3.1.1	amino acid metabolism.degradation.aspartate family.asparagine.L-asparaginase	1	0.386002
13.2.3.4	amino acid metabolism.degradation.aspartate family.methionine	2	0.18795
13.2.3.5	amino acid metabolism.degradation.aspartate family.lysine	1	0.182659
13.2.3.5.1	mino acid metabolism.degradation.aspartate family.lysine.lysine decarboxylase	1	0.182659
13.2.4	amino acid metabolism.degradation.branched chain group	1	0.332302
13.2.4.1	amino acid metabolism.degradation.branched chain group.shared	1	0.332302
13.2.6	amino acid metabolism.degradation.aromatic aa	2	0.339324
13.2.6.2	amino acid metabolism.degradation.aromatic aa.tyrosine	1	0.225677
13.2.6.3	amino acid metabolism.degradation.aromatic aa.tryptophan	1	0.889066
13.99	amino acid metabolism.misc	2	0.286621
14	S-assimilation	2	0.943454
14.15	S-assimilation.AKN	1	0.54734
14.2	S-assimilation.APR	1	0.482653
15	metal handling	14	0.0933836
15.1	metal handling.acquisition	1	0.321495
15.2	metal handling.binding, chelation and storage	10	0.098084
15.3	metal handling.regulation	1	0.235539
16	secondary metabolism	52	0.0360902
16.1	secondary metabolism.isoprenoids	11	0.162892
16.1.1	secondary metabolism.isoprenoids.non-mevalonate pathway	3	0.00847614
16.1.1.1	secondary metabolism.isoprenoids.non-mevalonate pathway.DXS	1	0.0912536
16.1.1.2	secondary metabolism.isoprenoids.non-mevalonate pathway.DXR	1	0.114795
16.1.1.3	secondary metabolism.isoprenoids.non-mevalonate pathway.CMS	1	0.196265
16.1.2	secondary metabolism.isoprenoids.mevalonate pathway	2	0.919476
16.1.2.5	secondary metabolism.isoprenoids.mevalonate pathway.phosphomevalonate kinase	1	0.67983
16.1.2.8	secondary metabolism.isoprenoids.mevalonate pathway.geranyl diphosphate synthase	1	0.578457
16.1.3	secondary metabolism.isoprenoids.tocopherol biosynthesis	1	0.202727
16.1.3.1	secondary metabolism.isoprenoids.tocopherol biosynthesis.hydroxyphenylpyruvate dioxygenase	1	0.202727
16.1.4	secondary metabolism.isoprenoids.carotenoids	2	0.110785
16.1.4.4	secondary metabolism.isoprenoids.carotenoids.lycopene epsilon cyclase	1	0.295759
16.1.5	secondary metabolism.isoprenoids.terpenoids	2	0.640975
16.2	secondary metabolism.phenylpropanoids	17	0.0123685
16.2.1	secondary metabolism.phenylpropanoids.lignin biosynthesis	12	0.166287
16.2.1.1	secondary metabolism.phenylpropanoids.lignin biosynthesis.PAL	1	0.419034
16.2.1.10	secondary metabolism.phenylpropanoids.lignin biosynthesis.CAD	2	0.0340304
16.2.1.2	secondary metabolism.phenylpropanoids.lignin biosynthesis.C4H	1	0.345105
16.2.1.3	secondary metabolism.phenylpropanoids.lignin biosynthesis.4CL	2	0.792922
16.2.1.7	secondary metabolism.phenylpropanoids.lignin biosynthesis.CCR1	3	0.865712
16.2.1.8	secondary metabolism.phenylpropanoids.lignin biosynthesis.F5H	2	0.453715
16.2.1.9	secondary metabolism.phenylpropanoids.lignin biosynthesis.COMT	1	0.665529
16.4	secondary metabolism.N misc	1	0.118013
16.4.1	secondary metabolism.N misc.alkaloid-like	1	0.118013
16.5	secondary metabolism.sulfur-containing	2	0.630508
16.5.1	secondary metabolism.sulfur-containing.glucosinolates	1	0.107303
16.5.1.1	secondary metabolism.sulfur-containing.glucosinolates.synthesis	1	0.107303
16.5.1.1.4	secondary metabolism.sulfur-containing.glucosinolates.synthesis.shared	1	0.107303
16.5.1.1.4.1	secondary metabolism.sulfur-containing.glucosinolates.synthesis.shared.CYP83B1 phenylacetaldoxime monooxygenase	1	0.107303
16.5.99	secondary metabolism.sulfur-containing.misc	1	0.352219
16.5.99.1	secondary metabolism.sulfur-containing.misc.alliinase	1	0.352219
16.7	secondary metabolism.wax	1	0.576095
16.8	secondary metabolism.flavonoids	19	0.0129562
16.8.1	secondary metabolism.flavonoids.anthocyanins	5	0.207747
16.8.1.21	secondary metabolism.flavonoids.anthocyanins.anthocyanin 5-aromatic acyltransferase	4	0.470649
16.8.2	secondary metabolism.flavonoids.chalcones	4	0.284738
16.8.2.1	secondary metabolism.flavonoids.chalcones.naringenin-chalcone synthase	1	0.0978452
16.8.2.2	secondary metabolism.flavonoids.chalcones.chalcone isomerase	1	0.698509
16.8.3	secondary metabolism.flavonoids.dihydroflavonols	7	0.43012
16.8.3.1	secondary metabolism.flavonoids.dihydroflavonols.dihydroflavonol 4-reductase	2	0.710675
16.8.3.2	secondary metabolism.flavonoids.dihydroflavonols.flavanone 3-hydroxylase	1	0.311471
16.8.4	secondary metabolism.flavonoids.flavonols	1	0.0848153
16.8.5	secondary metabolism.flavonoids.isoflavones	2	0.149701
16.8.5.1	secondary metabolism.flavonoids.isoflavones.isoflavone reductase	2	0.149701
16.99	secondary metabolism.unspecified	1	0.969654
17	hormone metabolism	79	0.770735
17.1	hormone metabolism.abscisic acid	13	0.114503
17.1.1	hormone metabolism.abscisic acid.synthesis-degradation	6	0.235526
17.1.1.1	hormone metabolism.abscisic acid.synthesis-degradation.synthesis	4	0.0500146
17.1.1.1.1	hormone metabolism.abscisic acid.synthesis-degradation.synthesis.zeaxanthin epoxidase	1	0.111387
17.1.1.1.10	hormone metabolism.abscisic acid.synthesis-degradation.synthesis.9-cis-epoxycarotenoid dioxygenase	2	0.377048
17.1.1.1.11	hormone metabolism.abscisic acid.synthesis-degradation.synthesis.short chain alcohol dehydrogenmase (ABA2)	1	0.281616
17.1.1.2	hormone metabolism.abscisic acid.synthesis-degradation.degradation	1	0.42236
17.1.1.2.1	hormone metabolism.abscisic acid.synthesis-degradation.degradation.8-hydroxylase	1	0.42236
17.1.2	hormone metabolism.abscisic acid.signal transduction	3	0.105696
17.1.3	hormone metabolism.abscisic acid.induced-regulated-responsive-activated	4	0.989878
17.2	hormone metabolism.auxin	22	0.26246
17.2.1	hormone metabolism.auxin.synthesis-degradation	1	0.587952
17.2.2	hormone metabolism.auxin.signal transduction	3	0.192031
17.2.3	hormone metabolism.auxin.induced-regulated-responsive-activated	18	0.405314
17.3	hormone metabolism.brassinosteroid	7	0.826863
17.3.1	hormone metabolism.brassinosteroid.synthesis-degradation	4	0.70157
17.3.1.1	hormone metabolism.brassinosteroid.synthesis-degradation.BRs	2	0.146388
17.3.1.1.1	hormone metabolism.brassinosteroid.synthesis-degradation.BRs.DET2	1	0.125227
17.3.1.1.5	hormone metabolism.brassinosteroid.synthesis-degradation.BRs.metabolic regulation	1	0.602729
17.3.1.2	hormone metabolism.brassinosteroid.synthesis-degradation.sterols	2	0.362474
17.3.1.2.2	hormone metabolism.brassinosteroid.synthesis-degradation.sterols.SMT2	1	0.684059
17.3.1.2.99	hormone metabolism.brassinosteroid.synthesis-degradation.sterols.other	1	0.378468
17.3.2	hormone metabolism.brassinosteroid.signal transduction	2	0.0594416
17.3.2.1	hormone metabolism.brassinosteroid.signal transduction.BRI	1	0.326585
17.3.2.99	hormone metabolism.brassinosteroid.signal transduction.other	1	0.092141
17.3.3	hormone metabolism.brassinosteroid.induced-regulated-responsive-activated	1	0.186473
17.4	hormone metabolism.cytokinin	5	0.0172753
17.4.1	hormone metabolism.cytokinin.synthesis-degradation	2	0.0578092
17.4.2	hormone metabolism.cytokinin.signal transduction	3	0.127683
17.5	hormone metabolism.ethylene	14	0.986451
17.5.1	hormone metabolism.ethylene.synthesis-degradation	4	0.559491
17.5.1.1	hormone metabolism.ethylene.synthesis-degradation.1-aminocyclopropane-1-carboxylate synthase	1	0.693396
17.5.2	hormone metabolism.ethylene.signal transduction	7	0.883491
17.5.3	hormone metabolism.ethylene.induced-regulated-responsive-activated	3	0.389319
17.6	hormone metabolism.gibberelin	12	0.0412165
17.6.1	hormone metabolism.gibberelin.synthesis-degradation	6	0.392613
17.6.1.1	hormone metabolism.gibberelin.synthesis-degradation.copalyl diphosphate synthase	1	0.732936
17.6.1.11	hormone metabolism.gibberelin.synthesis-degradation.GA20 oxidase	2	0.968784
17.6.1.13	hormone metabolism.gibberelin.synthesis-degradation.GA2 oxidase	1	0.0919185
17.6.1.3	hormone metabolism.gibberelin.synthesis-degradation.ent-kaurene oxidase	1	0.455759
17.6.2	hormone metabolism.gibberelin.signal transduction	2	0.108973
17.6.3	hormone metabolism.gibberelin.induced-regulated-responsive-activated	4	0.17683
17.7	hormone metabolism.jasmonate	5	0.00593775
17.7.1	hormone metabolism.jasmonate.synthesis-degradation	5	0.00593775
17.7.1.2	hormone metabolism.jasmonate.synthesis-degradation.lipoxygenase	2	0.11115
17.7.1.3	hormone metabolism.jasmonate.synthesis-degradation.allene oxidase synthase	1	0.128961
17.7.1.5	hormone metabolism.jasmonate.synthesis-degradation.12-Oxo-PDA-reductase	1	0.108313
17.8	hormone metabolism.salicylic acid	2	0.669231
17.8.1	hormone metabolism.salicylic acid.synthesis-degradation	2	0.669231
17.8.1.1	hormone metabolism.salicylic acid.synthesis-degradation.synthesis	1	0.790902
17.8.1.1.7	hormone metabolism.salicylic acid.synthesis-degradation.synthesis.methyl-SA methylesterase	1	0.790902
18	Co-factor and vitamine metabolism	8	0.542385
18.2	Co-factor and vitamine metabolism.thiamine	3	0.0898092
18.2.1	Co-factor and vitamine metabolism.thiamine.thiamine diphosphokinase	1	0.171203
18.5	Co-factor and vitamine metabolism.folate & vitamine K	2	0.266825
18.5.2	Co-factor and vitamine metabolism.folate & vitamine K.vitamine K	2	0.266825
18.5.2.1	Co-factor and vitamine metabolism.folate & vitamine K.vitamine K.isochorismate synthase	1	0.479065
18.5.2.7	Co-factor and vitamine metabolism.folate & vitamine K.vitamine K.DHNA Phytyltransferase	1	0.388534
18.7	Co-factor and vitamine metabolism.iron-sulphur clusters	2	0.334403
19	tetrapyrrole synthesis	5	0.054974
19.13	tetrapyrrole synthesis.divinyl chlorophyllide-a 8-vinyl-reductase	1	0.287322
19.2	tetrapyrrole synthesis.glu-tRNA reductase	1	0.340414
19.20	tetrapyrrole synthesis.ferrochelatase	2	0.346794
19.40	tetrapyrrole synthesis.regulation	1	0.346875
2	major CHO metabolism	18	0.395998
2.1	major CHO metabolism.synthesis	5	0.436294
2.1.2	major CHO metabolism.synthesis.starch	5	0.436294
2.1.2.1	major CHO metabolism.synthesis.starch.AGPase	1	0.280074
2.1.2.2	major CHO metabolism.synthesis.starch.starch synthase	3	0.186533
2.1.2.4	major CHO metabolism.synthesis.starch.debranching	1	0.594322
2.2	major CHO metabolism.degradation	13	0.13851
2.2.1	major CHO metabolism.degradation.sucrose	3	0.829212
2.2.1.3	major CHO metabolism.degradation.sucrose.invertases	3	0.829212
2.2.1.3.1	major CHO metabolism.degradation.sucrose.invertases.neutral	1	0.593524
2.2.1.3.2	major CHO metabolism.degradation.sucrose.invertases.cell wall	1	0.123533
2.2.1.3.3	major CHO metabolism.degradation.sucrose.invertases.vacuolar	1	0.0890652
2.2.2	major CHO metabolism.degradation.starch	10	0.116443
2.2.2.1	major CHO metabolism.degradation.starch.starch cleavage	5	0.584138
2.2.2.1.1	major CHO metabolism.degradation.starch.starch cleavage.alpha amylase	1	0.161326
2.2.2.1.2	major CHO metabolism.degradation.starch.starch cleavage.beta amylase	4	0.189345
2.2.2.2	major CHO metabolism.degradation.starch.starch phosphorylase	2	0.250335
2.2.2.4	major CHO metabolism.degradation.starch.D enzyme	1	0.925606
2.2.2.8	major CHO metabolism.degradation.starch.ISA3	1	0.126082
2.2.2.9	major CHO metabolism.degradation.starch.limit dextrinase/ pullulanase	1	0.501539
20	stress	96	0.38788
20.1	stress.biotic	28	0.832234	shown
20.1.1	stress.biotic.respiratory burst	1	0.617671
20.1.7	stress.biotic.PR-proteins	12	0.495799
20.1.7.6	stress.biotic.PR-proteins.proteinase inhibitors	2	0.792294
20.1.7.6.1	stress.biotic.PR-proteins.proteinase inhibitors.trypsin inhibitor	2	0.792294
20.2	stress.abiotic	67	0.384474
20.2.1	stress.abiotic.heat	31	0.0213784	shown
20.2.2	stress.abiotic.cold	3	0.0413556	shown
20.2.3	stress.abiotic.drought/salt	9	0.415543	shown
20.2.4	stress.abiotic.touch/wounding	5	0.45756	shown
20.2.5	stress.abiotic.light	2	0.0416131	shown
20.2.99	stress.abiotic.unspecified	10	0.0840605	shown
21	redox	24	0.164561
21.1	redox.thioredoxin	5	0.974896	shown
21.1.1	redox.thioredoxin.PDIL	1	0.23463
21.2	redox.ascorbate and glutathione	9	0.541697	shown
21.2.1	redox.ascorbate and glutathione.ascorbate	3	0.45667
21.2.1.1	redox.ascorbate and glutathione.ascorbate.GME	1	0.895446
21.2.1.2	redox.ascorbate and glutathione.ascorbate.GDP-L-galactose-hexose-1-phosphate guanyltransferase	1	0.177787
21.2.2	redox.ascorbate and glutathione.glutathione	2	0.338501
21.4	redox.glutaredoxins	10	0.121893	shown
22	polyamine metabolism	5	0.302183
22.1	polyamine metabolism.synthesis	4	0.399171
22.1.2	polyamine metabolism.synthesis.SAM decarboxylase	1	0.271943
22.1.3	polyamine metabolism.synthesis.arginine decarboxylase	1	0.423694
22.1.6	polyamine metabolism.synthesis.spermidine synthase	1	0.256171
22.1.7	polyamine metabolism.synthesis.spermine synthase	1	0.177417
22.2	polyamine metabolism.degradation	1	0.535129
22.2.1	polyamine metabolism.degradation.polyamin oxidase	1	0.535129
23	nucleotide metabolism	19	0.195592
23.1	nucleotide metabolism.synthesis	4	0.777505
23.1.1	nucleotide metabolism.synthesis.pyrimidine	3	0.884075
23.1.1.10	nucleotide metabolism.synthesis.pyrimidine.CTP synthetase	1	0.289941
23.1.1.2	nucleotide metabolism.synthesis.pyrimidine.aspartate transcarbamoylase	1	0.795346
23.1.1.5	nucleotide metabolism.synthesis.pyrimidine.orotate phosphoribosyltransferase	1	0.116395
23.1.2	nucleotide metabolism.synthesis.purine	1	0.413745
23.1.2.31	nucleotide metabolism.synthesis.purine.GMP synthetase	1	0.413745
23.2	nucleotide metabolism.degradation	3	0.011108
23.3	nucleotide metabolism.salvage	6	0.0865262
23.3.1	nucleotide metabolism.salvage.phosphoribosyltransferases	1	0.312022
23.3.2	nucleotide metabolism.salvage.nucleoside kinases	1	0.802469
23.3.2.1	nucleotide metabolism.salvage.nucleoside kinases.adenosine kinase	1	0.802469
23.3.3	nucleotide metabolism.salvage.NUDIX hydrolases	4	0.0858107
23.4	nucleotide metabolism.phosphotransfer and pyrophosphatases	5	0.730388
23.4.1	nucleotide metabolism.phosphotransfer and pyrophosphatases.adenylate kinase	2	0.297449
23.4.10	nucleotide metabolism.phosphotransfer and pyrophosphatases.nucleoside diphosphate kinase	1	0.146683
23.4.99	nucleotide metabolism.phosphotransfer and pyrophosphatases.misc	2	0.596727
23.5	nucleotide metabolism.deoxynucleotide metabolism	1	0.102609
23.5.4	nucleotide metabolism.deoxynucleotide metabolism.ribonucleoside-diphosphate reductase	1	0.102609
24	Biodegradation of Xenobiotics	5	0.193593
24.2	Biodegradation of Xenobiotics.lactoylglutathione lyase	2	0.117316
25	C1-metabolism	6	0.657434
25.1	C1-metabolism.glycine hydroxymethyltransferase	3	0.711253
25.8	C1-metabolism.tetrahydrofolate synthase	1	0.209551
26	misc	146	0.000169557
26.1	misc.misc2	3	0.0355068
26.10	misc.cytochrome P450	25	0.00930324
26.11	misc.alcohol dehydrogenases	1	0.495686
26.12	misc.peroxidases	6	0.480745
26.13	misc.acid and other phosphatases	10	0.0114757
26.16	misc.myrosinases-lectin-jacalin	1	0.637293
26.17	misc.dynamin	3	0.80336
26.18	misc.invertase/pectin methylesterase inhibitor family protein	6	0.396144
26.19	misc.plastocyanin-like	6	0.0694807
26.2	misc.UDP glucosyl and glucoronyl transferases	20	0.657232
26.21	misc.protease inhibitor/seed storage/lipid transfer protein (LTP) family protein	6	0.321451
26.22	misc.short chain dehydrogenase/reductase (SDR)	6	0.215433
26.23	misc.rhodanese	2	0.111516
26.24	misc.GCN5-related N-acetyltransferase	2	0.664488
26.27	misc.calcineurin-like phosphoesterase family protein	1	0.304904
26.28	misc.GDSL-motif lipase	10	0.191083
26.3	misc.gluco-, galacto- and mannosidases	11	0.0975449
26.3.2	misc.gluco-, galacto- and mannosidases.beta-galactosidase	3	0.0642847
26.3.3	misc.gluco-, galacto- and mannosidases.alpha-mannosidase	1	0.414404
26.3.4	misc.gluco-, galacto- and mannosidases.endoglucanase	2	0.419597
26.3.5	misc.gluco-, galacto- and mannosidases.glycosyl hydrolase family 5	1	0.596718
26.30	misc. other Ferredoxins and Rieske domain	1	0.599921
26.4	misc.beta 1,3 glucan hydrolases	4	0.153334
26.4.1	misc.beta 1,3 glucan hydrolases.glucan endo-1,3-beta-glucosidase	4	0.153334
26.5	misc.acyl transferases	1	0.223477
26.6	misc.O-methyl transferases	4	0.0578685
26.7	misc.oxidases - copper, flavone etc	9	0.194475
26.8	misc.nitrilases, *nitrile lyases, berberine bridge enzymes, reticuline oxidases, troponine reductases	2	0.0222526
26.9	misc.glutathione S transferases	6	0.24639
27	RNA	295	0.55549
27.1	RNA.processing	46	0.396263
27.1.1	RNA.processing.splicing	7	0.309525
27.1.19	RNA.processing.ribonucleases	10	0.159629
27.1.2	RNA.processing.RNA helicase	6	0.239924
27.1.20	RNA.processing.degradation dicer	1	0.698509
27.1.3	RNA.processing.3' end processing	5	0.332246
27.1.3.1	RNA.processing.3' end processing.PAP	1	0.322622
27.1.3.11	RNA.processing.3' end processing.Pfs2	1	0.605946
27.1.3.13	RNA.processing.3' end processing.CFIm25	1	0.382224
27.1.3.16	RNA.processing.3' end processing.Symplekin	1	0.477635
27.1.3.9	RNA.processing.3' end processing.CstF64	1	0.912795
27.2	RNA.transcription	9	0.171595
27.3	RNA.regulation of transcription	221	0.62366
27.3.11	RNA.regulation of transcription.C2H2 zinc finger family	9	0.687903
27.3.12	RNA.regulation of transcription.C3H zinc finger family	4	0.335811
27.3.13	RNA.regulation of transcription.CCAAT box binding factor family, DR1	1	0.520061
27.3.14	RNA.regulation of transcription.CCAAT box binding factor family, HAP2	2	0.170031
27.3.15	RNA.regulation of transcription.CCAAT box binding factor family, HAP3	1	0.169407
27.3.16	RNA.regulation of transcription.CCAAT box binding factor family, HAP5	1	0.735541
27.3.17	RNA.regulation of transcription.CPP(Zn),CPP1-related transcription factor family	1	0.205602
27.3.18	RNA.regulation of transcription.E2F/DP transcription factor family	1	0.94761
27.3.20	RNA.regulation of transcription.G2-like transcription factor family, GARP	4	0.0501834
27.3.22	RNA.regulation of transcription.HB,Homeobox transcription factor family	13	0.187833
27.3.23	RNA.regulation of transcription.HSF,Heat-shock transcription factor family	4	0.253049
27.3.24	RNA.regulation of transcription.MADS box transcription factor family	1	0.346284
27.3.25	RNA.regulation of transcription.MYB domain transcription factor family	16	0.74461
27.3.26	RNA.regulation of transcription.MYB-related transcription factor family	8	0.0487871
27.3.27	RNA.regulation of transcription.NAC domain transcription factor family	4	0.0138005
27.3.29	RNA.regulation of transcription.TCP transcription factor family	5	0.722644
27.3.3	RNA.regulation of transcription.AP2/EREBP, APETALA2/Ethylene-responsive element binding protein family	10	0.00833654
27.3.30	RNA.regulation of transcription.Trihelix, Triple-Helix transcription factor family	4	0.969179
27.3.32	RNA.regulation of transcription.WRKY domain transcription factor family	9	0.419743
27.3.34	RNA.regulation of transcription.Orphan family	2	0.24302
27.3.35	RNA.regulation of transcription.bZIP transcription factor family	9	0.660086
27.3.36	RNA.regulation of transcription.Argonaute	1	0.433105
27.3.37	RNA.regulation of transcription.AS2,Lateral Organ Boundaries Gene Family	3	0.359957
27.3.38	RNA.regulation of transcription.AT-rich interaction domain containing transcription factor family	1	0.139753
27.3.4	RNA.regulation of transcription.ARF, Auxin Response Factor family	3	0.80439
27.3.40	RNA.regulation of transcription.Aux/IAA family	2	0.563795
27.3.41	RNA.regulation of transcription.B3 transcription factor family	1	0.187243
27.3.44	RNA.regulation of transcription.Chromatin Remodeling Factors	3	0.540196
27.3.47	RNA.regulation of transcription.ELF3	1	0.889977
27.3.49	RNA.regulation of transcription.GeBP like	2	0.563244
27.3.5	RNA.regulation of transcription.ARR	2	0.142242
27.3.50	RNA.regulation of transcription.General Transcription	3	0.465984
27.3.51	RNA.regulation of transcription.General Transcription, TBP-binding protein	1	0.970574
27.3.52	RNA.regulation of transcription.Global transcription factor group	2	0.840407
27.3.53	RNA.regulation of transcription.High mobility group (HMG) family	1	0.433105
27.3.55	RNA.regulation of transcription.HDA	2	0.579873
27.3.57	RNA.regulation of transcription.JUMONJI family	3	0.430921
27.3.6	RNA.regulation of transcription.bHLH,Basic Helix-Loop-Helix family	9	0.0895802
27.3.62	RNA.regulation of transcription.Nucleosome/chromatin assembly factor group	1	0.152876
27.3.64	RNA.regulation of transcription.PHOR1	3	0.643568
27.3.66	RNA.regulation of transcription.Psudo ARR transcription factor family	2	0.0190827
27.3.67	RNA.regulation of transcription.putative transcription regulator	12	0.166593
27.3.68	RNA.regulation of transcription.PWWP domain protein	1	0.172287
27.3.69	RNA.regulation of transcription.SET-domain transcriptional regulator family	2	0.916888
27.3.7	RNA.regulation of transcription.C2C2(Zn) CO-like, Constans-like zinc finger family	8	0.0254801
27.3.73	RNA.regulation of transcription.Zn-finger(CCHC)	1	0.196265
27.3.75	RNA.regulation of transcription.GRP	1	0.2625
27.3.8	RNA.regulation of transcription.C2C2(Zn) DOF zinc finger family	4	0.62646
27.3.80	RNA.regulation of transcription.zf-HD	2	0.409802
27.3.85	RNA.regulation of transcription.sigma like plant	2	0.597293
27.3.9	RNA.regulation of transcription.C2C2(Zn) GATA transcription factor family	4	0.0864438
27.3.99	RNA.regulation of transcription.unclassified	30	0.820478
27.4	RNA.RNA binding	19	0.115841
28	DNA	66	0.800444
28.1	DNA.synthesis/chromatin structure	47	0.607998
28.1.1	DNA.synthesis/chromatin structure.retrotransposon/transposase	2	0.328315
28.1.1.4	DNA.synthesis/chromatin structure.retrotransposon/transposase.hat-like transposase	1	0.849146
28.1.1.7	DNA.synthesis/chromatin structure.retrotransposon/transposase.mutator-like transposase	1	0.11586
28.1.3	DNA.synthesis/chromatin structure.histone	8	0.215865
28.1.3.1	DNA.synthesis/chromatin structure.histone.H1	2	0.23265
28.1.3.2	DNA.synthesis/chromatin structure.histone.core	6	0.034163
28.1.3.2.1	DNA.synthesis/chromatin structure.histone.core.H2A	4	0.100273
28.1.3.2.2	DNA.synthesis/chromatin structure.histone.core.H2B	1	0.502273
28.1.3.2.3	DNA.synthesis/chromatin structure.histone.core.H3	1	0.219556
28.2	DNA.repair	9	0.551167
28.99	DNA.unspecified	10	0.917419
29	protein	384	0.0205585
29.1	protein.aa activation	7	0.586829
29.1.1	protein.aa activation.tyrosine-tRNA ligase	1	0.270437
29.1.14	protein.aa activation.glycine-tRNA ligase	1	0.765268
29.1.30	protein.aa activation.pseudouridylate synthase	4	0.824298
29.2	protein.synthesis	121	2.84823e-06
29.2.1	protein.synthesis.ribosomal protein	74	0.00724766
29.2.1.1	protein.synthesis.ribosomal protein.prokaryotic	7	0.726825
29.2.1.1.1	protein.synthesis.ribosomal protein.prokaryotic.chloroplast	4	0.897675
29.2.1.1.1.2	protein.synthesis.ribosomal protein.prokaryotic.chloroplast.50S subunit	4	0.897675
29.2.1.1.1.2.12	protein.synthesis.ribosomal protein.prokaryotic.chloroplast.50S subunit.L12	1	0.689146
29.2.1.1.1.2.16	protein.synthesis.ribosomal protein.prokaryotic.chloroplast.50S subunit.L16	1	0.720821
29.2.1.1.1.2.2	protein.synthesis.ribosomal protein.prokaryotic.chloroplast.50S subunit.L2	1	0.808715
29.2.1.1.1.2.3	protein.synthesis.ribosomal protein.prokaryotic.chloroplast.50S subunit.L3	1	0.64803
29.2.1.1.3	protein.synthesis.ribosomal protein.prokaryotic.unknown organellar	3	0.700371
29.2.1.1.3.2	protein.synthesis.ribosomal protein.prokaryotic.unknown organellar.50S subunit	3	0.700371
29.2.1.1.3.2.1	protein.synthesis.ribosomal protein.prokaryotic.unknown organellar.50S subunit.L1	1	0.571384
29.2.1.1.3.2.15	protein.synthesis.ribosomal protein.prokaryotic.unknown organellar.50S subunit.L15	1	0.870879
29.2.1.1.3.2.510	protein.synthesis.ribosomal protein.prokaryotic.unknown organellar.50S subunit.L10A	1	0.792679
29.2.1.2	protein.synthesis.ribosomal protein.eukaryotic	64	0.0181759
29.2.1.2.1	protein.synthesis.ribosomal protein.eukaryotic.40S subunit	26	0.184822
29.2.1.2.1.11	protein.synthesis.ribosomal protein.eukaryotic.40S subunit.S11	1	0.996321
29.2.1.2.1.12	protein.synthesis.ribosomal protein.eukaryotic.40S subunit.S12	1	0.945775
29.2.1.2.1.13	protein.synthesis.ribosomal protein.eukaryotic.40S subunit.S13	1	0.831121
29.2.1.2.1.14	protein.synthesis.ribosomal protein.eukaryotic.40S subunit.S14	1	0.54504
29.2.1.2.1.16	protein.synthesis.ribosomal protein.eukaryotic.40S subunit.S16	1	0.428384
29.2.1.2.1.17	protein.synthesis.ribosomal protein.eukaryotic.40S subunit.S17	1	0.830222
29.2.1.2.1.18	protein.synthesis.ribosomal protein.eukaryotic.40S subunit.S18	1	0.646373
29.2.1.2.1.19	protein.synthesis.ribosomal protein.eukaryotic.40S subunit.S19	2	0.836584
29.2.1.2.1.2	protein.synthesis.ribosomal protein.eukaryotic.40S subunit.S2	1	0.962303
29.2.1.2.1.20	protein.synthesis.ribosomal protein.eukaryotic.40S subunit.S20	1	0.582405
29.2.1.2.1.21	protein.synthesis.ribosomal protein.eukaryotic.40S subunit.S21	1	0.540455
29.2.1.2.1.24	protein.synthesis.ribosomal protein.eukaryotic.40S subunit.S24	1	0.864529
29.2.1.2.1.26	protein.synthesis.ribosomal protein.eukaryotic.40S subunit.S26	1	0.860905
29.2.1.2.1.27	protein.synthesis.ribosomal protein.eukaryotic.40S subunit.S27	1	0.716511
29.2.1.2.1.28	protein.synthesis.ribosomal protein.eukaryotic.40S subunit.S28	1	0.756487
29.2.1.2.1.29	protein.synthesis.ribosomal protein.eukaryotic.40S subunit.S29	1	0.979767
29.2.1.2.1.31	protein.synthesis.ribosomal protein.eukaryotic.40S subunit.SA	1	0.988043
29.2.1.2.1.4	protein.synthesis.ribosomal protein.eukaryotic.40S subunit.S4	1	0.425701
29.2.1.2.1.5	protein.synthesis.ribosomal protein.eukaryotic.40S subunit.S5	1	0.927437
29.2.1.2.1.515	protein.synthesis.ribosomal protein.eukaryotic.40S subunit.S15A	1	0.883603
29.2.1.2.1.53	protein.synthesis.ribosomal protein.eukaryotic.40S subunit.S3A	1	0.827526
29.2.1.2.1.7	protein.synthesis.ribosomal protein.eukaryotic.40S subunit.S7	1	0.977928
29.2.1.2.1.8	protein.synthesis.ribosomal protein.eukaryotic.40S subunit.S8	2	0.415849
29.2.1.2.1.9	protein.synthesis.ribosomal protein.eukaryotic.40S subunit.S9	1	0.75561
29.2.1.2.2	protein.synthesis.ribosomal protein.eukaryotic.60S subunit	38	0.0508425
29.2.1.2.2.10	protein.synthesis.ribosomal protein.eukaryotic.60S subunit.L10	1	0.254245
29.2.1.2.2.12	protein.synthesis.ribosomal protein.eukaryotic.60S subunit.L12	2	0.303155
29.2.1.2.2.13	protein.synthesis.ribosomal protein.eukaryotic.60S subunit.L13	1	0.392989
29.2.1.2.2.14	protein.synthesis.ribosomal protein.eukaryotic.60S subunit.L14	1	0.63894
29.2.1.2.2.141	protein.synthesis.ribosomal protein.eukaryotic.60S subunit.L4/L1	1	0.483372
29.2.1.2.2.1730	protein.synthesis.ribosomal protein.eukaryotic.60S subunit.L7/L30/S12	1	0.866343
29.2.1.2.2.18	protein.synthesis.ribosomal protein.eukaryotic.60S subunit.L18	1	0.76351
29.2.1.2.2.19	protein.synthesis.ribosomal protein.eukaryotic.60S subunit.L19	1	0.845534
29.2.1.2.2.21	protein.synthesis.ribosomal protein.eukaryotic.60S subunit.L21	1	0.937519
29.2.1.2.2.22	protein.synthesis.ribosomal protein.eukaryotic.60S subunit.L22	1	0.936602
29.2.1.2.2.24	protein.synthesis.ribosomal protein.eukaryotic.60S subunit.L24	1	0.673927
29.2.1.2.2.26	protein.synthesis.ribosomal protein.eukaryotic.60S subunit.L26	1	0.376598
29.2.1.2.2.27	protein.synthesis.ribosomal protein.eukaryotic.60S subunit.L27	1	0.931102
29.2.1.2.2.28	protein.synthesis.ribosomal protein.eukaryotic.60S subunit.L28	1	0.943939
29.2.1.2.2.29	protein.synthesis.ribosomal protein.eukaryotic.60S subunit.L29	1	0.616859
29.2.1.2.2.3	protein.synthesis.ribosomal protein.eukaryotic.60S subunit.L3	1	0.859999
29.2.1.2.2.30	protein.synthesis.ribosomal protein.eukaryotic.60S subunit.L30	1	0.941187
29.2.1.2.2.31	protein.synthesis.ribosomal protein.eukaryotic.60S subunit.L31	1	0.732068
29.2.1.2.2.32	protein.synthesis.ribosomal protein.eukaryotic.60S subunit.L32	1	0.580824
29.2.1.2.2.34	protein.synthesis.ribosomal protein.eukaryotic.60S subunit.L34	2	0.769141
29.2.1.2.2.38	protein.synthesis.ribosomal protein.eukaryotic.60S subunit.L38	1	0.586365
29.2.1.2.2.39	protein.synthesis.ribosomal protein.eukaryotic.60S subunit.L39	1	0.614427
29.2.1.2.2.40	protein.synthesis.ribosomal protein.eukaryotic.60S subunit.L40	1	0.523057
29.2.1.2.2.5	protein.synthesis.ribosomal protein.eukaryotic.60S subunit.L5	1	0.913709
29.2.1.2.2.523	protein.synthesis.ribosomal protein.eukaryotic.60S subunit.L23A	1	0.857283
29.2.1.2.2.536	protein.synthesis.ribosomal protein.eukaryotic.60S subunit.L36A	1	0.854569
29.2.1.2.2.57	protein.synthesis.ribosomal protein.eukaryotic.60S subunit.L7A	1	0.994481
29.2.1.2.2.6	protein.synthesis.ribosomal protein.eukaryotic.60S subunit.L6	1	0.891799
29.2.1.2.2.8	protein.synthesis.ribosomal protein.eukaryotic.60S subunit.L8	1	0.858188
29.2.1.2.2.80	protein.synthesis.ribosomal protein.eukaryotic.60S subunit.P0	1	0.976089
29.2.1.2.2.81	protein.synthesis.ribosomal protein.eukaryotic.60S subunit.P1	2	0.454206
29.2.1.2.2.82	protein.synthesis.ribosomal protein.eukaryotic.60S subunit.P2	1	0.908225
29.2.1.2.2.9	protein.synthesis.ribosomal protein.eukaryotic.60S subunit.L9	1	0.591929
29.2.1.2.2.99	protein.synthesis.ribosomal protein.eukaryotic.60S subunit.unknown	2	0.238444
29.2.1.99	protein.synthesis.ribosomal protein.unknown	3	0.0648624
29.2.1.99.99	protein.synthesis.ribosomal protein.unknown.unknown	3	0.0648624
29.2.2	protein.synthesis.ribosome biogenesis	32	6.50616e-06
29.2.2.1	protein.synthesis.ribosome biogenesis.export from nucleus	3	0.38457
29.2.2.2	protein.synthesis.ribosome biogenesis.Assembly factors	2	0.416784
29.2.2.2.1	protein.synthesis.ribosome biogenesis.Assembly factors.DExD-box helicases	1	0.382852
29.2.2.2.2	protein.synthesis.ribosome biogenesis.Assembly factors.GTPases	1	0.782921
29.2.2.3	protein.synthesis.ribosome biogenesis.Pre-rRNA processing and modifications	20	4.42888e-05
29.2.2.3.1	protein.synthesis.ribosome biogenesis.Pre-rRNA processing and modifications.snoRNPs	6	0.0538148
29.2.2.3.3	protein.synthesis.ribosome biogenesis.Pre-rRNA processing and modifications.methylotransferases	4	0.0757054
29.2.2.3.4	protein.synthesis.ribosome biogenesis.Pre-rRNA processing and modifications.WD-repeat proteins	4	0.0102815
29.2.2.3.5	protein.synthesis.ribosome biogenesis.Pre-rRNA processing and modifications.DExD-box helicases	2	0.0591121
29.2.2.3.99	protein.synthesis.ribosome biogenesis.Pre-rRNA processing and modifications.misc	4	0.284997
29.2.2.50	protein.synthesis.ribosome biogenesis.BRIX	3	0.381302
29.2.3	protein.synthesis.initiation	10	0.898033
29.2.4	protein.synthesis.elongation	6	0.194411
29.2.6	protein.synthesis.ribosomal RNA	1	0.912795
29.3	protein.targeting	36	0.544988
29.3.1	protein.targeting.nucleus	5	0.603417
29.3.2	protein.targeting.mitochondria	8	0.484564
29.3.3	protein.targeting.chloroplast	5	0.34725
29.3.4	protein.targeting.secretory pathway	14	0.416766
29.3.4.1	protein.targeting.secretory pathway.ER	1	0.261519
29.3.4.3	protein.targeting.secretory pathway.vacuole	1	0.522307
29.3.4.4	protein.targeting.secretory pathway.plasma membrane	1	0.511127
29.3.4.99	protein.targeting.secretory pathway.unspecified	11	0.56778
29.3.5	protein.targeting.peroxisomes	3	0.348544
29.3.99	protein.targeting.unknown	1	0.476206
29.4	protein.postranslational modification	79	0.0981827
29.4.1	protein.postranslational modification.kinase	15	0.735572
29.4.1.51	protein.postranslational modification.kinase.receptor like cytoplasmatic kinase I	1	0.651349
29.4.1.54	protein.postranslational modification.kinase.receptor like cytoplasmatic kinase IV	1	0.522307
29.4.1.55	protein.postranslational modification.kinase.receptor like cytoplasmatic kinase V	1	0.421027
29.4.1.56	protein.postranslational modification.kinase.receptor like cytoplasmatic kinase VI	1	0.228337
29.4.1.57	protein.postranslational modification.kinase.receptor like cytoplasmatic kinase VII	6	0.437892
29.4.1.59	protein.postranslational modification.kinase.receptor like cytoplasmatic kinase IX	1	0.845534
29.4.1.61	protein.postranslational modification.kinase.receptor like cytoplasmatic kinase X	3	0.743745
29.5	protein.degradation	127	0.873127
29.5.1	protein.degradation.subtilases	5	0.227965
29.5.11	protein.degradation.ubiquitin	86	0.670995
29.5.11.1	protein.degradation.ubiquitin.ubiquitin	1	0.850049
29.5.11.20	protein.degradation.ubiquitin.proteasom	4	0.242666
29.5.11.3	protein.degradation.ubiquitin.E2	4	0.952176
29.5.11.4	protein.degradation.ubiquitin.E3	74	0.477109
29.5.11.4.1	protein.degradation.ubiquitin.E3.HECT	1	0.480499
29.5.11.4.2	protein.degradation.ubiquitin.E3.RING	44	0.604487
29.5.11.4.3	protein.degradation.ubiquitin.E3.SCF	28	0.523454
29.5.11.4.3.2	protein.degradation.ubiquitin.E3.SCF.FBOX	27	0.628729
29.5.11.4.3.3	protein.degradation.ubiquitin.E3.SCF.cullin	1	0.390122
29.5.11.4.5	protein.degradation.ubiquitin.E3.BTB/POZ Cullin3	1	0.150899
29.5.11.4.5.2	protein.degradation.ubiquitin.E3.BTB/POZ Cullin3.BTB/POZ	1	0.150899
29.5.11.5	protein.degradation.ubiquitin.ubiquitin protease	1	0.442635
29.5.3	protein.degradation.cysteine protease	7	0.0523563
29.5.4	protein.degradation.aspartate protease	7	0.139732
29.5.5	protein.degradation.serine protease	9	0.35118
29.5.7	protein.degradation.metalloprotease	1	0.335185
29.5.9	protein.degradation.AAA type	4	0.397239
29.6	protein.folding	10	0.0375006
29.7	protein.glycosylation	4	0.752863
29.7.3	protein.glycosylation.mannosyl-oligosaccharide alpha-1,2-mannosidase	1	0.484812
29.8	protein.assembly and cofactor ligation	2	0.702797
3	minor CHO metabolism	25	0.546039
3.1	minor CHO metabolism.raffinose family	7	0.460275
3.1.1	minor CHO metabolism.raffinose family.galactinol synthases	2	0.695552
3.1.1.1	minor CHO metabolism.raffinose family.galactinol synthases.known	1	0.099492
3.1.1.2	minor CHO metabolism.raffinose family.galactinol synthases.putative	1	0.27396
3.1.2	minor CHO metabolism.raffinose family.raffinose synthases	5	0.262283
3.1.2.1	minor CHO metabolism.raffinose family.raffinose synthases.known	1	0.788239
3.1.2.2	minor CHO metabolism.raffinose family.raffinose synthases.putative	4	0.165293
3.2	minor CHO metabolism.trehalose	2	0.109333
3.2.2	minor CHO metabolism.trehalose.TPP	1	0.242437
3.2.3	minor CHO metabolism.trehalose.potential TPS/TPP	1	0.273455
3.3	minor CHO metabolism.sugar alcohols	1	0.424362
3.4	minor CHO metabolism.myo-inositol	8	0.201683
3.4.1	minor CHO metabolism.myo-inositol.poly-phosphatases	3	0.0737304
3.4.2	minor CHO metabolism.myo-inositol.InsP-Kinases	1	0.920113
3.4.3	minor CHO metabolism.myo-inositol.InsP Synthases	2	0.916241
3.4.4	minor CHO metabolism.myo-inositol.myo inositol oxygenases	2	0.743725
3.5	minor CHO metabolism.others	6	0.736643
3.6	minor CHO metabolism.callose	1	0.437855
30	signalling	158	0.0255902
30.1	signalling.in sugar and nutrient physiology	6	0.307181
30.1.2	signalling.in sugar and nutrient physiology.pyruvate dehydrogenase kinase	1	0.783807
30.11	signalling.light	16	0.896328
30.2	signalling.receptor kinases	53	0.788488
30.2.1	signalling.receptor kinases.leucine rich repeat I	2	0.731425
30.2.10	signalling.receptor kinases.leucine rich repeat X	3	0.531425
30.2.11	signalling.receptor kinases.leucine rich repeat XI	6	0.650467
30.2.12	signalling.receptor kinases.leucine rich repeat XII	1	0.292048
30.2.14	signalling.receptor kinases.leucine rich repeat XIV	1	0.3879
30.2.15	signalling.receptor kinases.thaumatin like	1	0.252329
30.2.16	signalling.receptor kinases.Catharanthus roseus-like RLK1	3	0.150978
30.2.17	signalling.receptor kinases.DUF 26	1	0.510016
30.2.18	signalling.receptor kinases.extensin	1	0.669723
30.2.2	signalling.receptor kinases.leucine rich repeat II	1	0.799796
30.2.20	signalling.receptor kinases.wheat LRK10 like	2	0.143577
30.2.21	signalling.receptor kinases.lysine motif	1	0.574522
30.2.22	signalling.receptor kinases.proline extensin like	1	0.641414
30.2.23	signalling.receptor kinases.RKF3 like	2	0.365058
30.2.24	signalling.receptor kinases.S-locus glycoprotein like	2	0.393783
30.2.25	signalling.receptor kinases.wall associated kinase	2	0.127165
30.2.26	signalling.receptor kinases.crinkly like	1	0.782921
30.2.3	signalling.receptor kinases.leucine rich repeat III	8	0.124868
30.2.4	signalling.receptor kinases.leucine rich repeat IV	1	0.541217
30.2.5	signalling.receptor kinases.leucine rich repeat V	2	0.95449
30.2.6	signalling.receptor kinases.leucine rich repeat VI	1	0.353414
30.2.7	signalling.receptor kinases.leucine rich repeat VII	1	0.589541
30.2.8	signalling.receptor kinases.leucine rich repeat VIII	1	0.255689
30.2.8.2	signalling.receptor kinases.leucine rich repeat VIII.VIII-2	1	0.255689
30.2.9	signalling.receptor kinases.leucine rich repeat IX	2	0.439111
30.2.99	signalling.receptor kinases.misc	6	0.642011
30.3	signalling.calcium	35	0.000355067
30.4	signalling.phosphinositides	6	0.936555
30.4.1	signalling.phosphinositides.phosphatidylinositol-4-phosphate 5-kinase	2	0.892991
30.4.4	signalling.phosphinositides.phosphoinositide phospholipase C	2	0.387931
30.5	signalling.G-proteins	29	0.416731
30.6	signalling.MAP kinases	5	0.251249
30.7	signalling.14-3-3 proteins	1	0.938436
30.8	signalling.misc	3	0.212885
30.9	signalling.lipids	2	0.515839
30.99	signalling.unspecified	2	0.168765
31	cell	82	0.429107
31.1	cell.organisation	37	0.5557
31.2	cell.division	14	0.217964	shown
31.3	cell.cycle	16	0.878982	shown
31.3.1	cell.cycle.peptidylprolyl isomerase	5	0.709929
31.4	cell.vesicle transport	11	0.43291
31.5	cell.cell death	3	0.0463698
31.5.1	cell.cell death.plants	3	0.0463698
31.99	cell.unspecified	1	0.556588
33	development	83	0.932417	shown
33.1	development.storage proteins	5	0.439341
33.2	development.late embryogenesis abundant	4	0.846813
33.3	development.squamosa promoter binding like (SPL)	3	0.151547
33.99	development.unspecified	71	0.519854
34	transport	143	0.301507
34.1	transport.p- and v-ATPases	4	0.706493
34.1.1	transport.p- and v-ATPases.H+-transporting two-sector ATPase	1	0.841024
34.1.1.1	transport.p- and v-ATPases.H+-transporting two-sector ATPase.subunit B	1	0.841024
34.1.2	transport.p- and v-ATPases.H+-exporting ATPase	1	0.752108
34.10	transport.nucleotides	3	0.912526
34.12	transport.metal	7	0.537139
34.13	transport.peptides and oligopeptides	11	0.649582
34.14	transport.unspecified cations	9	0.802211
34.15	transport.potassium	6	0.00293296
34.16	transport.ABC transporters and multidrug resistance systems	19	0.117169
34.18	transport.unspecified anions	5	0.141211
34.19	transport.Major Intrinsic Proteins	6	0.224106
34.19.1	transport.Major Intrinsic Proteins.PIP	2	0.236501
34.19.2	transport.Major Intrinsic Proteins.TIP	2	0.904606
34.19.3	transport.Major Intrinsic Proteins.NIP	1	0.31981
34.19.4	transport.Major Intrinsic Proteins.SIP	1	0.634005
34.2	transport.sugars	13	0.648017
34.2.1	transport.sugars.sucrose	2	0.624148
34.21	transport.calcium	1	0.133974
34.22	transport.cyclic nucleotide or calcium regulated channels	3	0.235326
34.3	transport.amino acids	10	0.868066
34.4	transport.nitrate	3	0.945328
34.5	transport.ammonium	1	0.0856519
34.6	transport.sulphate	2	0.599558
34.7	transport.phosphate	5	0.633593
34.8	transport.metabolite transporters at the envelope membrane	9	0.117975
34.9	transport.metabolite transporters at the mitochondrial membrane	11	0.306693
34.98	transport.membrane system unknown	1	0.694247
34.99	transport.misc	13	0.0473257
35	not assigned	671	0.000386662
35.1	not assigned.no ontology	239	0.285489
35.1.1	not assigned.no ontology.ABC1 family protein	2	0.816264
35.1.12	not assigned.no ontology.pumilio/Puf RNA-binding domain-containing protein	2	0.867267
35.1.19	not assigned.no ontology.C2 domain-containing protein	6	0.524249
35.1.2	not assigned.no ontology.agenet domain-containing protein	1	0.344516
35.1.20	not assigned.no ontology.formin homology 2 domain-containing protein	1	0.164452
35.1.26	not assigned.no ontology.DC1 domain containing protein	2	0.181207
35.1.27	not assigned.no ontology.tetratricopeptide repeat (TPR)	4	0.268448
35.1.3	not assigned.no ontology.armadillo/beta-catenin repeat family protein	5	0.286275
35.1.40	not assigned.no ontology.glycine rich proteins	5	0.652075
35.1.41	not assigned.no ontology.hydroxyproline rich proteins	6	0.855362
35.1.5	not assigned.no ontology.pentatricopeptide (PPR) repeat-containing protein	59	0.0101707
35.1.999	not assigned.no ontology.formerly annotated based on articles which have been retracted	1	0.262991
35.2	not assigned.unknown	432	0.000701495
4	glycolysis	9	0.286331
4.1	glycolysis.cytosolic branch	6	0.415157
4.1.10	glycolysis.cytosolic branch.aldolase	1	0.991722
4.1.12	glycolysis.cytosolic branch.phosphoglycerate mutase	1	0.186473
4.1.15	glycolysis.cytosolic branch.phospho-enol-pyruvate carboxylase (PEPC)	1	0.0943898
4.1.5	glycolysis.cytosolic branch.pyrophosphate-fructose-6-P phosphotransferase	1	0.878146
4.1.8	glycolysis.cytosolic branch.glyceraldehyde 3-phosphate dehydrogenase (GAP-DH)	1	0.99816
4.1.9	glycolysis.cytosolic branch.non-phosphorylating glyceraldehyde 3-phosphate dehydrogenase (NPGAP-DH)	1	0.254245
4.2	glycolysis.plastid branch	2	0.591647
4.2.14	glycolysis.plastid branch.pyruvate kinase (PK)	1	0.990802
4.2.8	glycolysis.plastid branch.glyceraldehyde 3-phosphate dehydrogenase (GAP-DH)	1	0.441266
4.3	glycolysis.unclear/dually targeted	1	0.658841
4.3.12	glycolysis.unclear/dually targeted.phosphoglycerate mutase	1	0.658841
5	fermentation	3	0.563784
5.1	fermentation.LDH	1	0.978847
5.10	fermentation.aldehyde dehydrogenase	1	0.565131
5.2	fermentation.PDC	1	0.121578
8	TCA / org transformation	5	0.26759
8.1	TCA / org transformation.TCA	1	0.206429
8.1.5	TCA / org transformation.TCA.2-oxoglutarate dehydrogenase	1	0.206429
8.2	TCA / org transformation.other organic acid transformatons	3	0.943208
8.2.10	TCA / org transformation.other organic acid transformatons.malic	3	0.943208
8.3	TCA / org transformation.carbonic anhydrases	1	0.27548
9	mitochondrial electron transport / ATP synthesis	11	0.00855235
9.1	mitochondrial electron transport / ATP synthesis.NADH-DH	2	0.23249
9.1.1	mitochondrial electron transport / ATP synthesis.NADH-DH.complex I	2	0.23249
9.2	mitochondrial electron transport / ATP synthesis.NADH-DH	2	0.232012
9.2.1	mitochondrial electron transport / ATP synthesis.NADH-DH.type II	2	0.232012
9.2.1.3	mitochondrial electron transport / ATP synthesis.NADH-DH.type II.mitochondrial	1	0.226118
9.2.1.4	mitochondrial electron transport / ATP synthesis.NADH-DH.type II.internal matrix	1	0.631543
9.4	mitochondrial electron transport / ATP synthesis.alternative oxidase	1	0.183038
9.6	mitochondrial electron transport / ATP synthesis.cytochrome c	3	0.0588274
9.7	mitochondrial electron transport / ATP synthesis.cytochrome c oxidase	2	0.662121
9.9	mitochondrial electron transport / ATP synthesis.F1-ATPase	1	0.914624

## Sheet: Mapman result.ILC
Table S5. The results of mapping the DEGs to the metabolic pathway overview in ILC
bin	name	elements	p-value	present
1	PS	26	0.116578
1.1	PS.lightreaction	18	0.204559
1.1.1	PS.lightreaction.photosystem II	6	0.0435143
1.1.1.1	PS.lightreaction.photosystem II.LHC-II	1	0.728026
1.1.1.2	PS.lightreaction.photosystem II.PSII polypeptide subunits	5	0.0398405
1.1.2	PS.lightreaction.photosystem I	3	0.34934
1.1.2.1	PS.lightreaction.photosystem I.LHC-I	1	0.267893
1.1.2.2	PS.lightreaction.photosystem I.PSI polypeptide subunits	1	0.571281
1.1.30	PS.lightreaction.state transition	2	0.935348
1.1.4	PS.lightreaction.ATP synthase	2	0.823143
1.1.4.7	PS.lightreaction.ATP synthase.delta chain	1	0.429131
1.1.40	PS.lightreaction.cyclic electron flow-chlororespiration	2	0.0835911
1.1.5	PS.lightreaction.other electron carrier (ox/red)	1	0.723449
1.1.6	PS.lightreaction.NADH DH	2	0.347343
1.2	PS.photorespiration	3	0.323488
1.2.2	PS.photorespiration.glycolate oxydase	1	0.690792
1.2.3	PS.photorespiration.aminotransferases peroxisomal	1	0.331416
1.2.4	PS.photorespiration.glycine cleavage	1	0.733532
1.2.4.1	PS.photorespiration.glycine cleavage.P subunit	1	0.733532
1.3	PS.calvin cycle	5	0.690166
1.3.13	PS.calvin cycle.rubisco interacting	1	0.1888
1.3.2	PS.calvin cycle.rubisco small subunit	1	0.169086
1.3.6	PS.calvin cycle.aldolase	2	0.680612
10	cell wall	66	0.0436971
10.1	cell wall.precursor synthesis	8	0.0588549
10.1.10	cell wall.precursor synthesis.UDP-glucose 4,6-dehydratase	1	0.122702
10.1.30	cell wall.precursor synthesis.sugar kinases	1	0.354384
10.1.30.2	ell wall.precursor synthesis.sugar kinases.arabinose-1-kinase	1	0.354384
10.1.4	cell wall.precursor synthesis.UDP-Glc dehydrogenase (UGD)	1	0.175997
10.1.5	cell wall.precursor synthesis.UXS	1	0.898055
10.1.6	cell wall.precursor synthesis.GAE	1	0.352485
10.1.7	cell wall.precursor synthesis.GMD	1	0.362044
10.1.9	cell wall.precursor synthesis.MUR4	2	0.242283
10.2	cell wall.cellulose synthesis	12	0.0495907
10.2.1	cell wall.cellulose synthesis.cellulose synthase	8	0.24836
10.2.2	cell wall.cellulose synthesis.COBRA	1	0.130273
10.3	cell wall.hemicellulose synthesis	4	0.127915
10.3.1	cell wall.hemicellulose synthesis.xyloglucan	1	0.915459
10.3.1.1	cell wall.hemicellulose synthesis.xyloglucan.XXXG galactose Transferase	1	0.915459
10.3.2	cell wall.hemicellulose synthesis.glucuronoxylan	2	0.0691593
10.5	cell wall.cell wall proteins	7	0.0893264
10.5.1	cell wall.cell wall proteins.AGPs	2	0.185293
10.5.1.1	cell wall.cell wall proteins.AGPs.AGP	2	0.185293
10.5.3	cell wall.cell wall proteins.LRR	1	0.138526
10.5.5	cell wall.cell wall proteins.RGP	2	0.333791
10.6	cell wall.degradation	10	0.175985
10.6.1	cell wall.degradation.cellulases and beta -1,4-glucanases	1	0.210159
10.6.2	cell wall.degradation.mannan-xylose-arabinose-fucose	3	0.120374
10.6.3	cell wall.degradation.pectate lyases and polygalacturonases	6	0.246479
10.7	cell wall.modification	16	0.0499872
10.8	cell wall.pectin*esterases	8	0.951437
10.8.1	cell wall.pectin*esterases.PME	6	0.979316
10.8.2	cell wall.pectin*esterases.acetyl esterase	2	0.93878
11	lipid metabolism	46	0.311918
11.1	lipid metabolism.FA synthesis and FA elongation	13	0.455403
11.1.10	lipid metabolism.FA synthesis and FA elongation.beta ketoacyl CoA synthase	4	0.291518
11.1.11	lipid metabolism.FA synthesis and FA elongation.fatty acid elongase	1	0.761261
11.1.12	lipid metabolism.FA synthesis and FA elongation.ACP protein	1	0.589665
11.1.3	lipid metabolism.FA synthesis and FA elongation.ketoacyl ACP synthase	1	0.904817
11.1.31	lipid metabolism.FA synthesis and FA elongation.pyruvate DH	1	0.796825
11.1.8	lipid metabolism.FA synthesis and FA elongation.acyl coa ligase	4	0.0461275
11.1.9	lipid metabolism.FA synthesis and FA elongation.long chain fatty acid CoA ligase	1	0.202709
11.10	lipid metabolism.glycolipid synthesis	1	0.390335
11.10.4	lipid metabolism.glycolipid synthesis.sulfolipid synthase	1	0.390335
11.2	lipid metabolism.FA desaturation	2	0.627079
11.2.1	lipid metabolism.FA desaturation.desaturase	1	0.133085
11.2.3	lipid metabolism.FA desaturation.omega 3 desaturase	1	0.415025
11.3	lipid metabolism.Phospholipid synthesis	7	0.719804
11.3.1	lipid metabolism.Phospholipid synthesis.1-acylglycerol-3-phosphate O-acyltransferase	1	0.420634
11.3.10	lipid metabolism.Phospholipid synthesis.(S)-coclaurine-N-methyltransferase	1	0.184324
11.3.5	lipid metabolism.Phospholipid synthesis.diacylglycerol kinase	1	0.492875
11.3.6	lipid metabolism.Phospholipid synthesis.choline-phosphate cytidylyltransferase	1	0.264222
11.4	lipid metabolism.TAG synthesis	2	0.199418
11.5	lipid metabolism.glyceral metabolism	1	0.502156
11.5.3	lipid metabolism.glyceral metabolism.FAD-dependent glycerol-3-phosphate dehydrogenase	1	0.502156
11.6	lipid metabolism.lipid transfer proteins etc	2	0.607029
11.8	lipid metabolism.'exotics'(steroids, squalene etc)	6	0.429676
11.8.1	lipid metabolism.'exotics' (steroids, squalene etc).sphingolipids	3	0.348252
11.8.1.1	lipid metabolism.'exotics' (steroids, squalene etc).sphingolipids.ceramidase	1	0.0982598
11.8.4	lipid metabolism.'exotics' (steroids, squalene etc).3-beta hydroxysteroid dehydrogenase/isomerase	1	0.751982
11.8.6	lipid metabolism.'exotics' (steroids, squalene etc).cycloartenol synthase	1	0.45595
11.9	lipid metabolism.lipid degradation	12	0.324796
11.9.1	lipid metabolism.lipid degradation.palmitoyl[protein] hydrolase	1	0.313516
11.9.2	lipid metabolism.lipid degradation.lipases	5	0.221464
11.9.2.1	lipid metabolism.lipid degradation.lipases.triacylglycerol lipase	4	0.288458
11.9.2.2	lipid metabolism.lipid degradation.lipases.acylglycerol lipase	1	0.541801
11.9.3	lipid metabolism.lipid degradation.lysophospholipases	2	0.0905984
11.9.3.1	lipid metabolism.lipid degradation.lysophospholipases.phospholipase D	1	0.458905
11.9.3.2	lipid metabolism.lipid degradation.lysophospholipases.carboxylesterase	1	0.0985083
11.9.4	lipid metabolism.lipid degradation.beta-oxidation	4	0.303405
11.9.4.2	lipid metabolism.lipid degradation.beta-oxidation.acyl CoA DH	3	0.319704
11.9.4.4	lipid metabolism.lipid degradation.beta-oxidation.hydroxybutyryl CoA DH	1	0.73813
12	N-metabolism	4	0.123245
12.1	N-metabolism.nitrate metabolism	1	0.333851
12.1.2	N-metabolism.nitrate metabolism.nitrite reductase	1	0.333851
12.2	N-metabolism.ammonia metabolism	1	0.282929
12.2.1	N-metabolism.ammonia metabolism.glutamate synthase	1	0.282929
12.2.1.2	N-metabolism.ammonia metabolism.glutamate synthase.NADH dependent	1	0.282929
12.3	N-metabolism.N-degradation	1	0.355653
12.3.1	N-metabolism.N-degradation.glutamate dehydrogenase	1	0.355653
12.4	N-metabolism.misc	1	0.906751
13	amino acid metabolism	29	0.510708
13.1	amino acid metabolism.synthesis	18	0.813796
13.1.1	amino acid metabolism.synthesis.central amino acid metabolism	3	0.310201
13.1.1.2	amino acid metabolism.synthesis.central amino acid metabolism.aspartate	1	0.628959
13.1.1.2.1	amino acid metabolism.synthesis.central amino acid metabolism.aspartate.aspartate aminotransferase	1	0.628959
13.1.1.3	amino acid metabolism.synthesis.central amino acid metabolism.alanine	2	0.113107
13.1.1.3.1	amino acid metabolism.synthesis.central amino acid metabolism.alanine.alanine aminotransferase	1	0.204444
13.1.1.3.11	amino acid metabolism.synthesis.central amino acid metabolism.alanine.alanine-glyoxylate aminotransferase	1	0.331416
13.1.2	amino acid metabolism.synthesis.glutamate family	1	0.498278
13.1.2.2	amino acid metabolism.synthesis.glutamate family.proline	1	0.498278
13.1.2.2.1	amino acid metabolism.synthesis.glutamate family.proline.delta 1-pyrroline-5-carboxylate synthetase	1	0.498278
13.1.3	amino acid metabolism.synthesis.aspartate family	6	0.908309
13.1.3.1	amino acid metabolism.synthesis.aspartate family.asparagine	2	0.395321
13.1.3.1.1	amino acid metabolism.synthesis.aspartate family.asparagine.asparagine synthetase	2	0.395321
13.1.3.2	amino acid metabolism.synthesis.aspartate family.threonine	1	0.67735
13.1.3.2.1	amino acid metabolism.synthesis.aspartate family.threonine.threonine synthase	1	0.67735
13.1.3.4	amino acid metabolism.synthesis.aspartate family.methionine	1	0.919332
13.1.3.4.11	amino acid metabolism.synthesis.aspartate family.methionine.S-adenosylmethionine synthetase	1	0.919332
13.1.3.5	amino acid metabolism.synthesis.aspartate family.lysine	2	0.408402
13.1.3.5.2	amino acid metabolism.synthesis.aspartate family.lysine.dihydrodipicolinate reductase	1	0.504491
13.1.3.5.5	amino acid metabolism.synthesis.aspartate family.lysine.diaminopimelate decarboxylase	1	0.616022
13.1.4	amino acid metabolism.synthesis.branched chain group	1	0.234172
13.1.4.5	amino acid metabolism.synthesis.branched chain group.isoleucine specific	1	0.234172
13.1.4.5.1	amino acid metabolism.synthesis.branched chain group.isoleucine specific.threonine ammonia-lyase	1	0.234172
13.1.5	amino acid metabolism.synthesis.serine-glycine-cysteine group	7	0.752691
13.1.5.1	amino acid metabolism.synthesis.serine-glycine-cysteine group.serine	2	0.321005
13.1.5.1.1	amino acid metabolism.synthesis.serine-glycine-cysteine group.serine.phosphoglycerate dehydrogenase	1	0.218718
13.1.5.1.2	amino acid metabolism.synthesis.serine-glycine-cysteine group.serine.phosphoserine aminotransferase	1	0.862442
13.1.5.2	amino acid metabolism.synthesis.serine-glycine-cysteine group.glycine	1	0.331416
13.1.5.2.3	amino acid metabolism.synthesis.serine-glycine-cysteine group.glycine.serine glyoxylate aminotransferase	1	0.331416
13.1.5.3	amino acid metabolism.synthesis.serine-glycine-cysteine group.cysteine	4	0.841073
13.1.5.3.1	amino acid metabolism.synthesis.serine-glycine-cysteine group.cysteine.OASTL	1	0.136908
13.1.5.3.2	amino acid metabolism.synthesis.serine-glycine-cysteine group.cysteine.SAT	2	0.580159
13.1.6	amino acid metabolism.synthesis.aromatic aa	1	0.416423
13.1.6.5	amino acid metabolism.synthesis.aromatic aa.tryptophan	1	0.416423
13.1.6.5.1	amino acid metabolism.synthesis.aromatic aa.tryptophan.anthranilate synthase	1	0.416423
13.2	amino acid metabolism.degradation	9	0.846273
13.2.3	amino acid metabolism.degradation.aspartate family	4	0.33025
13.2.3.1	amino acid metabolism.degradation.aspartate family.asparagine	1	0.472333
13.2.3.1.1	amino acid metabolism.degradation.aspartate family.asparagine.L-asparaginase	1	0.472333
13.2.3.4	amino acid metabolism.degradation.aspartate family.methionine	2	0.566644
13.2.3.5	amino acid metabolism.degradation.aspartate family.lysine	1	0.676457
13.2.3.5.1	mino acid metabolism.degradation.aspartate family.lysine.lysine decarboxylase	1	0.676457
13.2.4	amino acid metabolism.degradation.branched chain group	1	0.351853
13.2.4.1	amino acid metabolism.degradation.branched chain group.shared	1	0.351853
13.2.6	amino acid metabolism.degradation.aromatic aa	3	0.368908
13.2.6.2	amino acid metabolism.degradation.aromatic aa.tyrosine	2	0.387689
13.2.6.3	amino acid metabolism.degradation.aromatic aa.tryptophan	1	0.73813
13.2.7	amino acid metabolism.degradation.histidine	1	0.967881
13.99	amino acid metabolism.misc	2	0.168428
14	S-assimilation	3	0.721399
14.15	S-assimilation.AKN	1	0.54585
14.2	S-assimilation.APR	1	0.938726
14.3	S-assimilation.sulfite redox	1	0.949409
15	metal handling	11	0.0390645
15.2	metal handling.binding, chelation and storage	10	0.0333134
15.3	metal handling.regulation	1	0.91062
16	secondary metabolism	49	0.934287
16.1	secondary metabolism.isoprenoids	10	0.0197641
16.1.1	secondary metabolism.isoprenoids.non-mevalonate pathway	3	0.0046116
16.1.1.1	secondary metabolism.isoprenoids.non-mevalonate pathway.DXS	1	0.0891843
16.1.1.2	secondary metabolism.isoprenoids.non-mevalonate pathway.DXR	1	0.102809
16.1.1.3	secondary metabolism.isoprenoids.non-mevalonate pathway.CMS	1	0.115479
16.1.2	secondary metabolism.isoprenoids.mevalonate pathway	1	0.647262
16.1.2.8	secondary metabolism.isoprenoids.mevalonate pathway.geranyl diphosphate synthase	1	0.647262
16.1.3	secondary metabolism.isoprenoids.tocopherol biosynthesis	1	0.636776
16.1.3.1	secondary metabolism.isoprenoids.tocopherol biosynthesis.hydroxyphenylpyruvate dioxygenase	1	0.636776
16.1.4	secondary metabolism.isoprenoids.carotenoids	3	0.127079
16.1.4.4	secondary metabolism.isoprenoids.carotenoids.lycopene epsilon cyclase	1	0.190861
16.1.5	secondary metabolism.isoprenoids.terpenoids	1	0.612593
16.2	secondary metabolism.phenylpropanoids	15	0.729705
16.2.1	secondary metabolism.phenylpropanoids.lignin biosynthesis	11	0.226441
16.2.1.10	secondary metabolism.phenylpropanoids.lignin biosynthesis.CAD	1	0.811931
16.2.1.2	secondary metabolism.phenylpropanoids.lignin biosynthesis.C4H	1	0.818562
16.2.1.3	secondary metabolism.phenylpropanoids.lignin biosynthesis.4CL	3	0.797006
16.2.1.6	secondary metabolism.phenylpropanoids.lignin biosynthesis.CCoAOMT	1	0.163115
16.2.1.7	secondary metabolism.phenylpropanoids.lignin biosynthesis.CCR1	2	0.84132
16.2.1.8	secondary metabolism.phenylpropanoids.lignin biosynthesis.F5H	2	0.385323
16.2.1.9	secondary metabolism.phenylpropanoids.lignin biosynthesis.COMT	1	0.225649
16.4	secondary metabolism.N misc	3	0.286313
16.4.1	secondary metabolism.N misc.alkaloid-like	3	0.286313
16.5	secondary metabolism.sulfur-containing	1	0.107791
16.5.1	secondary metabolism.sulfur-containing.glucosinolates	1	0.107791
16.5.1.1	secondary metabolism.sulfur-containing.glucosinolates.synthesis	1	0.107791
16.5.1.1.4	secondary metabolism.sulfur-containing.glucosinolates.synthesis.shared	1	0.107791
16.5.1.1.4.1	secondary metabolism.sulfur-containing.glucosinolates.synthesis.shared.CYP83B1 phenylacetaldoxime monooxygenase	1	0.107791
16.7	secondary metabolism.wax	1	0.685403
16.8	secondary metabolism.flavonoids	17	0.0242702
16.8.1	secondary metabolism.flavonoids.anthocyanins	4	0.176549
16.8.1.21	secondary metabolism.flavonoids.anthocyanins.anthocyanin 5-aromatic acyltransferase	2	0.101626
16.8.2	secondary metabolism.flavonoids.chalcones	4	0.369228
16.8.2.1	secondary metabolism.flavonoids.chalcones.naringenin-chalcone synthase	1	0.0941125
16.8.2.2	secondary metabolism.flavonoids.chalcones.chalcone isomerase	1	0.907718
16.8.3	secondary metabolism.flavonoids.dihydroflavonols	6	0.663737
16.8.3.1	secondary metabolism.flavonoids.dihydroflavonols.dihydroflavonol 4-reductase	2	0.846047
16.8.4	secondary metabolism.flavonoids.flavonols	1	0.633297
16.8.5	secondary metabolism.flavonoids.isoflavones	2	0.0225613
16.8.5.1	secondary metabolism.flavonoids.isoflavones.isoflavone reductase	2	0.0225613
16.99	secondary metabolism.unspecified	2	0.398688
17	hormone metabolism	61	0.733045
17.1	hormone metabolism.abscisic acid	13	0.261201
17.1.1	hormone metabolism.abscisic acid.synthesis-degradation	7	0.241862
17.1.1.1	hormone metabolism.abscisic acid.synthesis-degradation.synthesis	4	0.078541
17.1.1.1.1	hormone metabolism.abscisic acid.synthesis-degradation.synthesis.zeaxanthin epoxidase	1	0.135945
17.1.1.1.10	hormone metabolism.abscisic acid.synthesis-degradation.synthesis.9-cis-epoxycarotenoid dioxygenase	2	0.671778
17.1.1.1.11	hormone metabolism.abscisic acid.synthesis-degradation.synthesis.short chain alcohol dehydrogenmase (ABA2)	1	0.153754
17.1.1.2	hormone metabolism.abscisic acid.synthesis-degradation.degradation	1	0.238033
17.1.1.2.1	hormone metabolism.abscisic acid.synthesis-degradation.degradation.8-hydroxylase	1	0.238033
17.1.2	hormone metabolism.abscisic acid.signal transduction	2	0.694583
17.1.3	hormone metabolism.abscisic acid.induced-regulated-responsive-activated	4	0.843699
17.2	hormone metabolism.auxin	12	0.632753
17.2.1	hormone metabolism.auxin.synthesis-degradation	1	0.497504
17.2.2	hormone metabolism.auxin.signal transduction	2	0.545799
17.2.3	hormone metabolism.auxin.induced-regulated-responsive-activated	9	0.54177
17.3	hormone metabolism.brassinosteroid	11	0.825853
17.3.1	hormone metabolism.brassinosteroid.synthesis-degradation	7	0.596431
17.3.1.1	hormone metabolism.brassinosteroid.synthesis-degradation.BRs	3	0.290474
17.3.1.1.1	hormone metabolism.brassinosteroid.synthesis-degradation.BRs.DET2	1	0.110489
17.3.1.1.5	hormone metabolism.brassinosteroid.synthesis-degradation.BRs.metabolic regulation	1	0.327181
17.3.1.1.99	hormone metabolism.brassinosteroid.synthesis-degradation.BRs.other	1	0.45595
17.3.1.2	hormone metabolism.brassinosteroid.synthesis-degradation.sterols	4	0.829396
17.3.1.2.2	hormone metabolism.brassinosteroid.synthesis-degradation.sterols.SMT2	1	0.351853
17.3.1.2.8	hormone metabolism.brassinosteroid.synthesis-degradation.sterols.DWF1	1	0.804369
17.3.1.2.99	hormone metabolism.brassinosteroid.synthesis-degradation.sterols.other	2	0.858227
17.3.2	hormone metabolism.brassinosteroid.signal transduction	3	0.143853
17.3.2.1	hormone metabolism.brassinosteroid.signal transduction.BRI	1	0.303661
17.3.2.2	hormone metabolism.brassinosteroid.signal transduction.BZR	1	0.845213
17.3.2.99	hormone metabolism.brassinosteroid.signal transduction.other	1	0.0896446
17.3.3	hormone metabolism.brassinosteroid.induced-regulated-responsive-activated	1	0.687198
17.4	hormone metabolism.cytokinin	4	0.0321734
17.4.1	hormone metabolism.cytokinin.synthesis-degradation	2	0.136822
17.4.2	hormone metabolism.cytokinin.signal transduction	2	0.123365
17.5	hormone metabolism.ethylene	10	0.768679
17.5.1	hormone metabolism.ethylene.synthesis-degradation	2	0.206769
17.5.2	hormone metabolism.ethylene.signal transduction	6	0.904754
17.5.3	hormone metabolism.ethylene.induced-regulated-responsive-activated	2	0.416275
17.6	hormone metabolism.gibberelin	8	0.152556
17.6.1	hormone metabolism.gibberelin.synthesis-degradation	3	0.766705
17.6.1.11	hormone metabolism.gibberelin.synthesis-degradation.GA20 oxidase	1	0.126292
17.6.1.13	hormone metabolism.gibberelin.synthesis-degradation.GA2 oxidase	1	0.0894142
17.6.2	hormone metabolism.gibberelin.signal transduction	1	0.113796
17.6.3	hormone metabolism.gibberelin.induced-regulated-responsive-activated	4	0.136862
17.7	hormone metabolism.jasmonate	3	0.0300725
17.7.1	hormone metabolism.jasmonate.synthesis-degradation	3	0.0300725
17.7.1.3	hormone metabolism.jasmonate.synthesis-degradation.allene oxidase synthase	1	0.122406
17.7.1.5	hormone metabolism.jasmonate.synthesis-degradation.12-Oxo-PDA-reductase	1	0.102039
17.8	hormone metabolism.salicylic acid	1	0.667112
17.8.1	hormone metabolism.salicylic acid.synthesis-degradation	1	0.667112
18	Co-factor and vitamine metabolism	10	0.735242
18.1	Co-factor and vitamine metabolism.molybdenum cofactor	2	0.516935
18.2	Co-factor and vitamine metabolism.thiamine	2	0.0629333
18.2.1	Co-factor and vitamine metabolism.thiamine.thiamine diphosphokinase	1	0.237064
18.3	Co-factor and vitamine metabolism.riboflavin	1	0.475346
18.3.1	Co-factor and vitamine metabolism.riboflavin.GTP cyclohydrolase II	1	0.475346
18.5	Co-factor and vitamine metabolism.folate & vitamine K	1	0.465592
18.5.2	Co-factor and vitamine metabolism.folate & vitamine K.vitamine K	1	0.465592
18.5.2.7	Co-factor and vitamine metabolism.folate & vitamine K.vitamine K.DHNA Phytyltransferase	1	0.465592
18.7	Co-factor and vitamine metabolism.iron-sulphur clusters	3	0.265208
19	tetrapyrrole synthesis	6	0.0112522
19.13	tetrapyrrole synthesis.divinyl chlorophyllide-a 8-vinyl-reductase	1	0.270537
19.2	tetrapyrrole synthesis.glu-tRNA reductase	1	0.280747
19.20	tetrapyrrole synthesis.ferrochelatase	3	0.0799057
19.40	tetrapyrrole synthesis.regulation	1	0.321788
2	major CHO metabolism	18	0.239508
2.1	major CHO metabolism.synthesis	4	0.723309
2.1.2	major CHO metabolism.synthesis.starch	4	0.723309
2.1.2.1	major CHO metabolism.synthesis.starch.AGPase	2	0.456436
2.1.2.2	major CHO metabolism.synthesis.starch.starch synthase	1	0.268949
2.1.2.4	major CHO metabolism.synthesis.starch.debranching	1	0.512314
2.2	major CHO metabolism.degradation	14	0.127924
2.2.1	major CHO metabolism.degradation.sucrose	4	0.5901
2.2.1.1	major CHO metabolism.degradation.sucrose.fructokinase	1	0.339991
2.2.1.3	major CHO metabolism.degradation.sucrose.invertases	3	0.943537
2.2.1.3.1	major CHO metabolism.degradation.sucrose.invertases.neutral	1	0.721164
2.2.1.3.2	major CHO metabolism.degradation.sucrose.invertases.cell wall	1	0.143134
2.2.1.3.3	major CHO metabolism.degradation.sucrose.invertases.vacuolar	1	0.0894142
2.2.2	major CHO metabolism.degradation.starch	10	0.144587
2.2.2.1	major CHO metabolism.degradation.starch.starch cleavage	5	0.630844
2.2.2.1.1	major CHO metabolism.degradation.starch.starch cleavage.alpha amylase	1	0.231782
2.2.2.1.2	major CHO metabolism.degradation.starch.starch cleavage.beta amylase	4	0.25622
2.2.2.2	major CHO metabolism.degradation.starch.starch phosphorylase	2	0.202458
2.2.2.4	major CHO metabolism.degradation.starch.D enzyme	1	0.935814
2.2.2.8	major CHO metabolism.degradation.starch.ISA3	1	0.125086
2.2.2.9	major CHO metabolism.degradation.starch.limit dextrinase/ pullulanase	1	0.781794
20	stress	89	0.20879
20.1	stress.biotic	23	0.77463	shown
20.1.7	stress.biotic.PR-proteins	10	0.388783
20.1.7.6	stress.biotic.PR-proteins.proteinase inhibitors	2	0.309775
20.1.7.6.1	stress.biotic.PR-proteins.proteinase inhibitors.trypsin inhibitor	2	0.309775
20.2	stress.abiotic	66	0.199433
20.2.1	stress.abiotic.heat	33	0.00266683	shown
20.2.2	stress.abiotic.cold	1	0.0880422	shown
20.2.3	stress.abiotic.drought/salt	9	0.831471	shown
20.2.4	stress.abiotic.touch/wounding	4	0.870534	shown
20.2.5	stress.abiotic.light	2	0.0799579	shown
20.2.99	stress.abiotic.unspecified	10	0.0636992	shown
21	redox	23	0.0157363
21.1	redox.thioredoxin	7	0.362843	shown
21.1.1	redox.thioredoxin.PDIL	2	0.967648
21.2	redox.ascorbate and glutathione	7	0.432544	shown
21.2.1	redox.ascorbate and glutathione.ascorbate	2	0.380617
21.2.1.2	redox.ascorbate and glutathione.ascorbate.GDP-L-galactose-hexose-1-phosphate guanyltransferase	1	0.20883
21.2.2	redox.ascorbate and glutathione.glutathione	2	0.318068
21.3	redox.heme	1	0.102039	shown
21.4	redox.glutaredoxins	8	0.0549197	shown
22	polyamine metabolism	4	0.498825
22.1	polyamine metabolism.synthesis	4	0.498825
22.1.2	polyamine metabolism.synthesis.SAM decarboxylase	1	0.289545
22.1.3	polyamine metabolism.synthesis.arginine decarboxylase	1	0.495958
22.1.6	polyamine metabolism.synthesis.spermidine synthase	1	0.359479
22.1.7	polyamine metabolism.synthesis.spermine synthase	1	0.192105
23	nucleotide metabolism	18	0.205693
23.1	nucleotide metabolism.synthesis	4	0.142423
23.1.1	nucleotide metabolism.synthesis.pyrimidine	2	0.226664
23.1.1.10	nucleotide metabolism.synthesis.pyrimidine.CTP synthetase	1	0.346827
23.1.1.2	nucleotide metabolism.synthesis.pyrimidine.aspartate transcarbamoylase	1	0.442062
23.1.2	nucleotide metabolism.synthesis.purine	2	0.387215
23.1.2.31	nucleotide metabolism.synthesis.purine.GMP synthetase	1	0.249381
23.1.2.5	nucleotide metabolism.synthesis.purine.AIR synthase	1	0.94358
23.2	nucleotide metabolism.degradation	3	0.0384081
23.3	nucleotide metabolism.salvage	5	0.0483157
23.3.1	nucleotide metabolism.salvage.phosphoribosyltransferases	2	0.491052
23.3.1.3	nucleotide metabolism.salvage.phosphoribosyltransferases.upp	1	0.874927
23.3.3	nucleotide metabolism.salvage.NUDIX hydrolases	3	0.0470438
23.4	nucleotide metabolism.phosphotransfer and pyrophosphatases	5	0.396414
23.4.1	nucleotide metabolism.phosphotransfer and pyrophosphatases.adenylate kinase	2	0.878601
23.4.10	nucleotide metabolism.phosphotransfer and pyrophosphatases.nucleoside diphosphate kinase	1	0.174056
23.4.99	nucleotide metabolism.phosphotransfer and pyrophosphatases.misc	2	0.595018
23.5	nucleotide metabolism.deoxynucleotide metabolism	1	0.108058
23.5.4	nucleotide metabolism.deoxynucleotide metabolism.ribonucleoside-diphosphate reductase	1	0.108058
24	Biodegradation of Xenobiotics	6	0.0391493
24.1	Biodegradation of Xenobiotics.hydroxyacylglutathione hydrolase	1	0.607464
24.2	Biodegradation of Xenobiotics.lactoylglutathione lyase	2	0.137735
25	C1-metabolism	7	0.943687
25.1	C1-metabolism.glycine hydroxymethyltransferase	1	0.675565
25.5	C1-metabolism.Methylenetetrahydrofolate dehydrogenase & Methenyltetrahydrofolate cyclohydrolase	1	0.710685
25.8	C1-metabolism.tetrahydrofolate synthase	1	0.207068
26	misc	139	0.22604
26.1	misc.misc2	4	0.0691858
26.10	misc.cytochrome P450	19	0.659903
26.11	misc.alcohol dehydrogenases	2	0.33769
26.12	misc.peroxidases	6	0.738344
26.13	misc.acid and other phosphatases	7	0.0866622
26.16	misc.myrosinases-lectin-jacalin	1	0.744584
26.17	misc.dynamin	2	0.589054
26.18	misc.invertase/pectin methylesterase inhibitor family protein	6	0.735712
26.19	misc.plastocyanin-like	7	0.0915226
26.2	misc.UDP glucosyl and glucoronyl transferases	20	0.870608
26.21	misc.protease inhibitor/seed storage/lipid transfer protein (LTP) family protein	7	0.599636
26.22	misc.short chain dehydrogenase/reductase (SDR)	6	0.475559
26.23	misc.rhodanese	3	0.105806
26.24	misc.GCN5-related N-acetyltransferase	3	0.294675
26.27	misc.calcineurin-like phosphoesterase family protein	1	0.46187
26.28	misc.GDSL-motif lipase	5	0.642144
26.3	misc.gluco-, galacto- and mannosidases	10	0.0110159
26.3.2	misc.gluco-, galacto- and mannosidases.beta-galactosidase	3	0.365538
26.3.3	misc.gluco-, galacto- and mannosidases.alpha-mannosidase	1	0.552359
26.3.4	misc.gluco-, galacto- and mannosidases.endoglucanase	1	0.103325
26.30	misc. other Ferredoxins and Rieske domain	1	0.397783
26.4	misc.beta 1,3 glucan hydrolases	6	0.144267
26.4.1	misc.beta 1,3 glucan hydrolases.glucan endo-1,3-beta-glucosidase	6	0.144267
26.5	misc.acyl transferases	1	0.295701
26.6	misc.O-methyl transferases	3	0.0297001
26.7	misc.oxidases - copper, flavone etc	8	0.119545
26.8	misc.nitrilases, *nitrile lyases, berberine bridge enzymes, reticuline oxidases, troponine reductases	2	0.24263
26.9	misc.glutathione S transferases	9	0.435161
27	RNA	280	0.591527
27.1	RNA.processing	49	0.923389
27.1.1	RNA.processing.splicing	7	0.302795
27.1.19	RNA.processing.ribonucleases	12	0.543366
27.1.2	RNA.processing.RNA helicase	7	0.898972
27.1.3	RNA.processing.3' end processing	5	0.577535
27.1.3.1	RNA.processing.3' end processing.PAP	1	0.476857
27.1.3.11	RNA.processing.3' end processing.Pfs2	1	0.474592
27.1.3.13	RNA.processing.3' end processing.CFIm25	1	0.537767
27.1.3.15	RNA.processing.3' end processing.Pcf11p	1	0.843303
27.1.3.16	RNA.processing.3' end processing.Symplekin	1	0.664009
27.2	RNA.transcription	8	0.014811
27.3	RNA.regulation of transcription	207	0.842207
27.3.1	RNA.regulation of transcription.ABI3/VP1-related B3-domain-containing transcription factor family	1	0.809093
27.3.11	RNA.regulation of transcription.C2H2 zinc finger family	7	0.719113
27.3.12	RNA.regulation of transcription.C3H zinc finger family	5	0.475744
27.3.13	RNA.regulation of transcription.CCAAT box binding factor family, DR1	1	0.351223
27.3.14	RNA.regulation of transcription.CCAAT box binding factor family, HAP2	1	0.582949
27.3.15	RNA.regulation of transcription.CCAAT box binding factor family, HAP3	1	0.226585
27.3.16	RNA.regulation of transcription.CCAAT box binding factor family, HAP5	1	0.871082
27.3.20	RNA.regulation of transcription.G2-like transcription factor family, GARP	5	0.130657
27.3.22	RNA.regulation of transcription.HB,Homeobox transcription factor family	11	0.647141
27.3.23	RNA.regulation of transcription.HSF,Heat-shock transcription factor family	5	0.464
27.3.24	RNA.regulation of transcription.MADS box transcription factor family	1	0.284574
27.3.25	RNA.regulation of transcription.MYB domain transcription factor family	13	0.900412
27.3.26	RNA.regulation of transcription.MYB-related transcription factor family	9	0.00215934
27.3.27	RNA.regulation of transcription.NAC domain transcription factor family	2	0.0607659
27.3.29	RNA.regulation of transcription.TCP transcription factor family	4	0.769056
27.3.3	RNA.regulation of transcription.AP2/EREBP, APETALA2/Ethylene-responsive element binding protein family	7	0.220294
27.3.30	RNA.regulation of transcription.Trihelix, Triple-Helix transcription factor family	4	0.89945
27.3.32	RNA.regulation of transcription.WRKY domain transcription factor family	8	0.285054
27.3.34	RNA.regulation of transcription.Orphan family	2	0.368089
27.3.35	RNA.regulation of transcription.bZIP transcription factor family	6	0.73778
27.3.37	RNA.regulation of transcription.AS2,Lateral Organ Boundaries Gene Family	2	0.570742
27.3.4	RNA.regulation of transcription.ARF, Auxin Response Factor family	3	0.862367
27.3.40	RNA.regulation of transcription.Aux/IAA family	3	0.60694
27.3.44	RNA.regulation of transcription.Chromatin Remodeling Factors	3	0.135357
27.3.49	RNA.regulation of transcription.GeBP like	2	0.597411
27.3.5	RNA.regulation of transcription.ARR	1	0.439169
27.3.50	RNA.regulation of transcription.General Transcription	3	0.731979
27.3.51	RNA.regulation of transcription.General Transcription, TBP-binding protein	1	0.872043
27.3.52	RNA.regulation of transcription.Global transcription factor group	2	0.584895
27.3.53	RNA.regulation of transcription.High mobility group (HMG) family	1	0.384972
27.3.55	RNA.regulation of transcription.HDA	3	0.309195
27.3.57	RNA.regulation of transcription.JUMONJI family	4	0.384721
27.3.6	RNA.regulation of transcription.bHLH,Basic Helix-Loop-Helix family	11	0.317907
27.3.62	RNA.regulation of transcription.Nucleosome/chromatin assembly factor group	1	0.108864
27.3.64	RNA.regulation of transcription.PHOR1	1	0.226117
27.3.65	RNA.regulation of transcription.Polycomb Group (PcG)	1	0.746431
27.3.66	RNA.regulation of transcription.Psudo ARR transcription factor family	2	0.019626
27.3.67	RNA.regulation of transcription.putative transcription regulator	18	0.209124
27.3.68	RNA.regulation of transcription.PWWP domain protein	1	0.345578
27.3.69	RNA.regulation of transcription.SET-domain transcriptional regulator family	5	0.902646
27.3.7	RNA.regulation of transcription.C2C2(Zn) CO-like, Constans-like zinc finger family	6	0.0405447
27.3.73	RNA.regulation of transcription.Zn-finger(CCHC)	2	0.785089
27.3.75	RNA.regulation of transcription.GRP	1	0.249883
27.3.8	RNA.regulation of transcription.C2C2(Zn) DOF zinc finger family	4	0.441096
27.3.80	RNA.regulation of transcription.zf-HD	2	0.421739
27.3.85	RNA.regulation of transcription.sigma like plant	1	0.18798
27.3.9	RNA.regulation of transcription.C2C2(Zn) GATA transcription factor family	4	0.0487904
27.3.99	RNA.regulation of transcription.unclassified	26	0.62186
27.4	RNA.RNA binding	17	0.152798
28	DNA	60	0.0430438
28.1	DNA.synthesis/chromatin structure	46	0.0458226
28.1.1	DNA.synthesis/chromatin structure.retrotransposon/transposase	3	0.817199
28.1.1.4	DNA.synthesis/chromatin structure.retrotransposon/transposase.hat-like transposase	1	0.245392
28.1.1.7	DNA.synthesis/chromatin structure.retrotransposon/transposase.mutator-like transposase	2	0.590244
28.1.3	DNA.synthesis/chromatin structure.histone	9	0.162399
28.1.3.1	DNA.synthesis/chromatin structure.histone.H1	2	0.111934
28.1.3.2	DNA.synthesis/chromatin structure.histone.core	7	0.0149352
28.1.3.2.1	DNA.synthesis/chromatin structure.histone.core.H2A	5	0.052891
28.1.3.2.2	DNA.synthesis/chromatin structure.histone.core.H2B	1	0.466338
28.1.3.2.3	DNA.synthesis/chromatin structure.histone.core.H3	1	0.167954
28.2	DNA.repair	8	0.954877
28.99	DNA.unspecified	6	0.434643
29	protein	403	8.03512e-05
29.1	protein.aa activation	8	0.62549
29.1.1	protein.aa activation.tyrosine-tRNA ligase	1	0.864361
29.1.11	protein.aa activation.serine-tRNA ligase	1	0.928054
29.1.14	protein.aa activation.glycine-tRNA ligase	1	0.84044
29.1.3	protein.aa activation.threonine-tRNA ligase	1	0.894193
29.1.30	protein.aa activation.pseudouridylate synthase	3	0.366659
29.1.5	protein.aa activation.isoleucine-tRNA ligase	1	0.844258
29.2	protein.synthesis	156	2.52931e-12
29.2.1	protein.synthesis.ribosomal protein	105	5.20357e-06
29.2.1.1	protein.synthesis.ribosomal protein.prokaryotic	8	0.561274
29.2.1.1.1	protein.synthesis.ribosomal protein.prokaryotic.chloroplast	4	0.920259
29.2.1.1.1.2	protein.synthesis.ribosomal protein.prokaryotic.chloroplast.50S subunit	4	0.920259
29.2.1.1.1.2.1	protein.synthesis.ribosomal protein.prokaryotic.chloroplast.50S subunit.L1	1	0.717057
29.2.1.1.1.2.12	protein.synthesis.ribosomal protein.prokaryotic.chloroplast.50S subunit.L12	1	0.791179
29.2.1.1.1.2.16	protein.synthesis.ribosomal protein.prokaryotic.chloroplast.50S subunit.L16	1	0.419228
29.2.1.1.1.2.3	protein.synthesis.ribosomal protein.prokaryotic.chloroplast.50S subunit.L3	1	0.480645
29.2.1.1.3	protein.synthesis.ribosomal protein.prokaryotic.unknown organellar	4	0.35699
29.2.1.1.3.1	protein.synthesis.ribosomal protein.prokaryotic.unknown organellar.30S subunit	1	0.967881
29.2.1.1.3.1.15	protein.synthesis.ribosomal protein.prokaryotic.unknown organellar.30S subunit.S15	1	0.967881
29.2.1.1.3.2	protein.synthesis.ribosomal protein.prokaryotic.unknown organellar.50S subunit	3	0.298261
29.2.1.1.3.2.1	protein.synthesis.ribosomal protein.prokaryotic.unknown organellar.50S subunit.L1	1	0.216895
29.2.1.1.3.2.25	protein.synthesis.ribosomal protein.prokaryotic.unknown organellar.50S subunit.L25	1	0.968854
29.2.1.1.3.2.510	protein.synthesis.ribosomal protein.prokaryotic.unknown organellar.50S subunit.L10A	1	0.545039
29.2.1.2	protein.synthesis.ribosomal protein.eukaryotic	95	1.70715e-05
29.2.1.2.1	protein.synthesis.ribosomal protein.eukaryotic.40S subunit	34	0.00784514
29.2.1.2.1.11	protein.synthesis.ribosomal protein.eukaryotic.40S subunit.S11	1	0.800594
29.2.1.2.1.12	protein.synthesis.ribosomal protein.eukaryotic.40S subunit.S12	1	0.672001
29.2.1.2.1.13	protein.synthesis.ribosomal protein.eukaryotic.40S subunit.S13	1	0.493645
29.2.1.2.1.14	protein.synthesis.ribosomal protein.eukaryotic.40S subunit.S14	1	0.508395
29.2.1.2.1.15	protein.synthesis.ribosomal protein.eukaryotic.40S subunit.S15	1	0.759402
29.2.1.2.1.16	protein.synthesis.ribosomal protein.eukaryotic.40S subunit.S16	1	0.311178
29.2.1.2.1.17	protein.synthesis.ribosomal protein.eukaryotic.40S subunit.S17	1	0.574604
29.2.1.2.1.18	protein.synthesis.ribosomal protein.eukaryotic.40S subunit.S18	1	0.509177
29.2.1.2.1.19	protein.synthesis.ribosomal protein.eukaryotic.40S subunit.S19	3	0.667283
29.2.1.2.1.2	protein.synthesis.ribosomal protein.eukaryotic.40S subunit.S2	1	0.764051
29.2.1.2.1.20	protein.synthesis.ribosomal protein.eukaryotic.40S subunit.S20	1	0.397783
29.2.1.2.1.21	protein.synthesis.ribosomal protein.eukaryotic.40S subunit.S21	1	0.293452
29.2.1.2.1.23	protein.synthesis.ribosomal protein.eukaryotic.40S subunit.S23	1	0.708868
29.2.1.2.1.24	protein.synthesis.ribosomal protein.eukaryotic.40S subunit.S24	1	0.56384
29.2.1.2.1.25	protein.synthesis.ribosomal protein.eukaryotic.40S subunit.S25	1	0.940667
29.2.1.2.1.26	protein.synthesis.ribosomal protein.eukaryotic.40S subunit.S26	1	0.843303
29.2.1.2.1.27	protein.synthesis.ribosomal protein.eukaryotic.40S subunit.S27	1	0.740894
29.2.1.2.1.28	protein.synthesis.ribosomal protein.eukaryotic.40S subunit.S28	1	0.482164
29.2.1.2.1.29	protein.synthesis.ribosomal protein.eukaryotic.40S subunit.S29	1	0.766845
29.2.1.2.1.3	protein.synthesis.ribosomal protein.eukaryotic.40S subunit.S3	1	0.962045
29.2.1.2.1.30	protein.synthesis.ribosomal protein.eukaryotic.40S subunit.S30	1	0.961073
29.2.1.2.1.31	protein.synthesis.ribosomal protein.eukaryotic.40S subunit.SA	1	0.733532
29.2.1.2.1.4	protein.synthesis.ribosomal protein.eukaryotic.40S subunit.S4	1	0.290101
29.2.1.2.1.5	protein.synthesis.ribosomal protein.eukaryotic.40S subunit.S5	1	0.63156
29.2.1.2.1.515	protein.synthesis.ribosomal protein.eukaryotic.40S subunit.S15A	1	0.570452
29.2.1.2.1.53	protein.synthesis.ribosomal protein.eukaryotic.40S subunit.S3A	1	0.635905
29.2.1.2.1.6	protein.synthesis.ribosomal protein.eukaryotic.40S subunit.S6	1	0.76219
29.2.1.2.1.7	protein.synthesis.ribosomal protein.eukaryotic.40S subunit.S7	2	0.761969
29.2.1.2.1.8	protein.synthesis.ribosomal protein.eukaryotic.40S subunit.S8	2	0.210832
29.2.1.2.1.9	protein.synthesis.ribosomal protein.eukaryotic.40S subunit.S9	1	0.546661
29.2.1.2.2	protein.synthesis.ribosomal protein.eukaryotic.60S subunit	61	0.000841238
29.2.1.2.2.10	protein.synthesis.ribosomal protein.eukaryotic.60S subunit.L10	3	0.142122
29.2.1.2.2.12	protein.synthesis.ribosomal protein.eukaryotic.60S subunit.L12	2	0.157251
29.2.1.2.2.13	protein.synthesis.ribosomal protein.eukaryotic.60S subunit.L13	2	0.447614
29.2.1.2.2.14	protein.synthesis.ribosomal protein.eukaryotic.60S subunit.L14	1	0.521785
29.2.1.2.2.141	protein.synthesis.ribosomal protein.eukaryotic.60S subunit.L4/L1	1	0.275879
29.2.1.2.2.15	protein.synthesis.ribosomal protein.eukaryotic.60S subunit.L15	1	0.964963
29.2.1.2.2.16	protein.synthesis.ribosomal protein.eukaryotic.60S subunit.L16	1	0.544228
29.2.1.2.2.1730	protein.synthesis.ribosomal protein.eukaryotic.60S subunit.L7/L30/S12	1	0.140486
29.2.1.2.2.18	protein.synthesis.ribosomal protein.eukaryotic.60S subunit.L18	2	0.788408
29.2.1.2.2.19	protein.synthesis.ribosomal protein.eukaryotic.60S subunit.L19	1	0.572941
29.2.1.2.2.21	protein.synthesis.ribosomal protein.eukaryotic.60S subunit.L21	1	0.913523
29.2.1.2.2.22	protein.synthesis.ribosomal protein.eukaryotic.60S subunit.L22	1	0.838533
29.2.1.2.2.23	protein.synthesis.ribosomal protein.eukaryotic.60S subunit.L23	1	0.687198
29.2.1.2.2.24	protein.synthesis.ribosomal protein.eukaryotic.60S subunit.L24	1	0.573772
29.2.1.2.2.26	protein.synthesis.ribosomal protein.eukaryotic.60S subunit.L26	1	0.301943
29.2.1.2.2.27	protein.synthesis.ribosomal protein.eukaryotic.60S subunit.L27	1	0.655173
29.2.1.2.2.28	protein.synthesis.ribosomal protein.eukaryotic.60S subunit.L28	2	0.928488
29.2.1.2.2.29	protein.synthesis.ribosomal protein.eukaryotic.60S subunit.L29	1	0.555627
29.2.1.2.2.3	protein.synthesis.ribosomal protein.eukaryotic.60S subunit.L3	1	0.673782
29.2.1.2.2.30	protein.synthesis.ribosomal protein.eukaryotic.60S subunit.L30	1	0.751056
29.2.1.2.2.31	protein.synthesis.ribosomal protein.eukaryotic.60S subunit.L31	1	0.696197
29.2.1.2.2.32	protein.synthesis.ribosomal protein.eukaryotic.60S subunit.L32	1	0.489035
29.2.1.2.2.34	protein.synthesis.ribosomal protein.eukaryotic.60S subunit.L34	2	0.577208
29.2.1.2.2.35	protein.synthesis.ribosomal protein.eukaryotic.60S subunit.L35	1	0.724364
29.2.1.2.2.36	protein.synthesis.ribosomal protein.eukaryotic.60S subunit.L36	1	0.880699
29.2.1.2.2.37	protein.synthesis.ribosomal protein.eukaryotic.60S subunit.L37	1	0.888406
29.2.1.2.2.38	protein.synthesis.ribosomal protein.eukaryotic.60S subunit.L38	1	0.336912
29.2.1.2.2.39	protein.synthesis.ribosomal protein.eukaryotic.60S subunit.L39	1	0.507613
29.2.1.2.2.40	protein.synthesis.ribosomal protein.eukaryotic.60S subunit.L40	1	0.430557
29.2.1.2.2.5	protein.synthesis.ribosomal protein.eukaryotic.60S subunit.L5	2	0.605823
29.2.1.2.2.518	protein.synthesis.ribosomal protein.eukaryotic.60S subunit.L18A	1	0.946494
29.2.1.2.2.523	protein.synthesis.ribosomal protein.eukaryotic.60S subunit.L23A	2	0.917866
29.2.1.2.2.527	protein.synthesis.ribosomal protein.eukaryotic.60S subunit.L27A	2	0.96696
29.2.1.2.2.535	protein.synthesis.ribosomal protein.eukaryotic.60S subunit.L35A	3	0.97133
29.2.1.2.2.536	protein.synthesis.ribosomal protein.eukaryotic.60S subunit.L36A	1	0.971772
29.2.1.2.2.537	protein.synthesis.ribosomal protein.eukaryotic.60S subunit.L37A	1	0.923207
29.2.1.2.2.57	protein.synthesis.ribosomal protein.eukaryotic.60S subunit.L7A	3	0.593218
29.2.1.2.2.6	protein.synthesis.ribosomal protein.eukaryotic.60S subunit.L6	1	0.473838
29.2.1.2.2.7	protein.synthesis.ribosomal protein.eukaryotic.60S subunit.L7	1	0.392358
29.2.1.2.2.8	protein.synthesis.ribosomal protein.eukaryotic.60S subunit.L8	1	0.704334
29.2.1.2.2.80	protein.synthesis.ribosomal protein.eukaryotic.60S subunit.P0	2	0.595018
29.2.1.2.2.81	protein.synthesis.ribosomal protein.eukaryotic.60S subunit.P1	1	0.784606
29.2.1.2.2.82	protein.synthesis.ribosomal protein.eukaryotic.60S subunit.P2	2	0.609444
29.2.1.2.2.9	protein.synthesis.ribosomal protein.eukaryotic.60S subunit.L9	1	0.358201
29.2.1.2.2.99	protein.synthesis.ribosomal protein.eukaryotic.60S subunit.unknown	1	0.14923
29.2.1.99	protein.synthesis.ribosomal protein.unknown	2	0.03554
29.2.1.99.99	protein.synthesis.ribosomal protein.unknown.unknown	2	0.03554
29.2.2	protein.synthesis.ribosome biogenesis	35	3.04066e-09
29.2.2.1	protein.synthesis.ribosome biogenesis.export from nucleus	3	0.1456
29.2.2.2	protein.synthesis.ribosome biogenesis.Assembly factors	1	0.281837
29.2.2.2.1	protein.synthesis.ribosome biogenesis.Assembly factors.DExD-box helicases	1	0.281837
29.2.2.3	protein.synthesis.ribosome biogenesis.Pre-rRNA processing and modifications	22	9.04366e-08
29.2.2.3.1	protein.synthesis.ribosome biogenesis.Pre-rRNA processing and modifications.snoRNPs	8	0.00141087
29.2.2.3.3	protein.synthesis.ribosome biogenesis.Pre-rRNA processing and modifications.methylotransferases	4	0.0140611
29.2.2.3.4	protein.synthesis.ribosome biogenesis.Pre-rRNA processing and modifications.WD-repeat proteins	5	0.0028938
29.2.2.3.5	protein.synthesis.ribosome biogenesis.Pre-rRNA processing and modifications.DExD-box helicases	2	0.0489236
29.2.2.3.99	protein.synthesis.ribosome biogenesis.Pre-rRNA processing and modifications.misc	3	0.352615
29.2.2.50	protein.synthesis.ribosome biogenesis.BRIX	4	0.274283
29.2.3	protein.synthesis.initiation	9	0.392366
29.2.4	protein.synthesis.elongation	8	0.155802
29.2.6	protein.synthesis.ribosomal RNA	1	0.810985
29.3	protein.targeting	30	0.12667
29.3.1	protein.targeting.nucleus	7	0.754971
29.3.2	protein.targeting.mitochondria	4	0.0353698
29.3.3	protein.targeting.chloroplast	5	0.227295
29.3.4	protein.targeting.secretory pathway	11	0.483085
29.3.4.1	protein.targeting.secretory pathway.ER	1	0.1888
29.3.4.3	protein.targeting.secretory pathway.vacuole	1	0.477613
29.3.4.4	protein.targeting.secretory pathway.plasma membrane	1	0.399829
29.3.4.99	protein.targeting.secretory pathway.unspecified	8	0.756464
29.3.5	protein.targeting.peroxisomes	1	0.265267
29.3.99	protein.targeting.unknown	1	0.547473
29.4	protein.postranslational modification	71	0.650911
29.4.1	protein.postranslational modification.kinase	14	0.850153
29.4.1.54	protein.postranslational modification.kinase.receptor like cytoplasmatic kinase IV	2	0.938094
29.4.1.55	protein.postranslational modification.kinase.receptor like cytoplasmatic kinase V	1	0.873965
29.4.1.56	protein.postranslational modification.kinase.receptor like cytoplasmatic kinase VI	1	0.859566
29.4.1.57	protein.postranslational modification.kinase.receptor like cytoplasmatic kinase VII	3	0.39031
29.4.1.59	protein.postranslational modification.kinase.receptor like cytoplasmatic kinase IX	2	0.993115
29.4.1.61	protein.postranslational modification.kinase.receptor like cytoplasmatic kinase X	2	0.622192
29.5	protein.degradation	120	0.0413609
29.5.1	protein.degradation.subtilases	3	0.293378
29.5.11	protein.degradation.ubiquitin	74	0.0339585
29.5.11.20	protein.degradation.ubiquitin.proteasom	4	0.433174
29.5.11.3	protein.degradation.ubiquitin.E2	3	0.837239
29.5.11.4	protein.degradation.ubiquitin.E3	60	0.0309063
29.5.11.4.2	protein.degradation.ubiquitin.E3.RING	37	0.248519
29.5.11.4.3	protein.degradation.ubiquitin.E3.SCF	19	0.04865
29.5.11.4.3.2	protein.degradation.ubiquitin.E3.SCF.FBOX	18	0.0889279
29.5.11.4.3.3	protein.degradation.ubiquitin.E3.SCF.cullin	1	0.170223
29.5.11.4.4	protein.degradation.ubiquitin.E3.APC	1	0.721621
29.5.11.4.5	protein.degradation.ubiquitin.E3.BTB/POZ Cullin3	3	0.709299
29.5.11.4.5.2	protein.degradation.ubiquitin.E3.BTB/POZ Cullin3.BTB/POZ	3	0.709299
29.5.11.5	protein.degradation.ubiquitin.ubiquitin protease	3	0.460609
29.5.3	protein.degradation.cysteine protease	6	0.396116
29.5.4	protein.degradation.aspartate protease	7	0.432273
29.5.5	protein.degradation.serine protease	9	0.200635
29.5.7	protein.degradation.metalloprotease	2	0.439912
29.5.9	protein.degradation.AAA type	5	0.315536
29.6	protein.folding	12	0.0229525
29.7	protein.glycosylation	5	0.638628
29.7.3	protein.glycosylation.mannosyl-oligosaccharide alpha-1,2-mannosidase	1	0.295138
29.8	protein.assembly and cofactor ligation	2	0.487799
3	minor CHO metabolism	18	0.804965
3.1	minor CHO metabolism.raffinose family	5	0.732884
3.1.1	minor CHO metabolism.raffinose family.galactinol synthases	1	0.0835909
3.1.1.2	minor CHO metabolism.raffinose family.galactinol synthases.putative	1	0.0835909
3.1.2	minor CHO metabolism.raffinose family.raffinose synthases	3	0.243487
3.1.2.1	minor CHO metabolism.raffinose family.raffinose synthases.known	1	0.149919
3.1.2.2	minor CHO metabolism.raffinose family.raffinose synthases.putative	2	0.681878
3.1.3	minor CHO metabolism.raffinose family.stachyose synthases	1	0.635905
3.2	minor CHO metabolism.trehalose	2	0.233026
3.2.2	minor CHO metabolism.trehalose.TPP	1	0.39371
3.2.3	minor CHO metabolism.trehalose.potential TPS/TPP	1	0.404627
3.3	minor CHO metabolism.sugar alcohols	2	0.368089
3.4	minor CHO metabolism.myo-inositol	4	0.0654413
3.4.1	minor CHO metabolism.myo-inositol.poly-phosphatases	2	0.125374
3.4.3	minor CHO metabolism.myo-inositol.InsP Synthases	1	0.885515
3.4.4	minor CHO metabolism.myo-inositol.myo inositol oxygenases	1	0.0970252
3.5	minor CHO metabolism.others	4	0.978086
3.6	minor CHO metabolism.callose	1	0.341846
30	signalling	147	0.104736
30.1	signalling.in sugar and nutrient physiology	6	0.370549
30.1.2	signalling.in sugar and nutrient physiology.pyruvate dehydrogenase kinase	1	0.706146
30.10	signalling.phosphorelay	1	0.0849067
30.11	signalling.light	14	0.40771
30.2	signalling.receptor kinases	45	0.530447
30.2.1	signalling.receptor kinases.leucine rich repeat I	2	0.124313
30.2.10	signalling.receptor kinases.leucine rich repeat X	1	0.560548
30.2.11	signalling.receptor kinases.leucine rich repeat XI	4	0.821315
30.2.12	signalling.receptor kinases.leucine rich repeat XII	1	0.271068
30.2.15	signalling.receptor kinases.thaumatin like	1	0.450073
30.2.16	signalling.receptor kinases.Catharanthus roseus-like RLK1	3	0.0415444
30.2.18	signalling.receptor kinases.extensin	3	0.419314
30.2.20	signalling.receptor kinases.wheat LRK10 like	2	0.142841
30.2.21	signalling.receptor kinases.lysine motif	1	0.500603
30.2.22	signalling.receptor kinases.proline extensin like	1	0.875888
30.2.23	signalling.receptor kinases.RKF3 like	2	0.717668
30.2.24	signalling.receptor kinases.S-locus glycoprotein like	2	0.225341
30.2.25	signalling.receptor kinases.wall associated kinase	2	0.797055
30.2.3	signalling.receptor kinases.leucine rich repeat III	7	0.280823
30.2.4	signalling.receptor kinases.leucine rich repeat IV	1	0.310596
30.2.5	signalling.receptor kinases.leucine rich repeat V	1	0.630692
30.2.6	signalling.receptor kinases.leucine rich repeat VI	2	0.529289
30.2.7	signalling.receptor kinases.leucine rich repeat VII	2	0.672407
30.2.8	signalling.receptor kinases.leucine rich repeat VIII	1	0.343087
30.2.8.2	signalling.receptor kinases.leucine rich repeat VIII.VIII-2	1	0.343087
30.2.9	signalling.receptor kinases.leucine rich repeat IX	1	0.332632
30.2.99	signalling.receptor kinases.misc	5	0.994772
30.3	signalling.calcium	32	0.0252663
30.4	signalling.phosphinositides	4	0.583587
30.4.1	signalling.phosphinositides.phosphatidylinositol-4-phosphate 5-kinase	2	0.955269
30.4.4	signalling.phosphinositides.phosphoinositide phospholipase C	1	0.105408
30.5	signalling.G-proteins	30	0.37843
30.6	signalling.MAP kinases	8	0.145738
30.7	signalling.14-3-3 proteins	1	0.912555
30.8	signalling.misc	2	0.0954699
30.9	signalling.lipids	2	0.566644
30.99	signalling.unspecified	2	0.18558
31	cell	76	0.497425
31.1	cell.organisation	31	0.0993102
31.2	cell.division	13	0.0381595	shown
31.3	cell.cycle	16	0.407959	shown
31.3.1	cell.cycle.peptidylprolyl isomerase	6	0.705304
31.4	cell.vesicle transport	12	0.960031
31.5	cell.cell death	3	0.0423257
31.5.1	cell.cell death.plants	3	0.0423257
31.99	cell.unspecified	1	0.605758
33	development	71	0.207438	shown
33.1	development.storage proteins	3	0.236998
33.2	development.late embryogenesis abundant	4	0.218931
33.3	development.squamosa promoter binding like (SPL)	2	0.586082
33.99	development.unspecified	62	0.1636
34	transport	133	0.975797
34.1	transport.p- and v-ATPases	5	0.118346
34.1.1	transport.p- and v-ATPases.H+-transporting two-sector ATPase	1	0.832816
34.1.1.1	transport.p- and v-ATPases.H+-transporting two-sector ATPase.subunit B	1	0.832816
34.1.2	transport.p- and v-ATPases.H+-exporting ATPase	1	0.562193
34.10	transport.nucleotides	1	0.11324
34.12	transport.metal	8	0.608158
34.13	transport.peptides and oligopeptides	8	0.211452
34.14	transport.unspecified cations	9	0.268802
34.15	transport.potassium	5	0.00869407
34.16	transport.ABC transporters and multidrug resistance systems	16	0.935887
34.18	transport.unspecified anions	5	0.0626673
34.19	transport.Major Intrinsic Proteins	5	0.0903877
34.19.1	transport.Major Intrinsic Proteins.PIP	2	0.163679
34.19.2	transport.Major Intrinsic Proteins.TIP	2	0.32608
34.19.4	transport.Major Intrinsic Proteins.SIP	1	0.670221
34.2	transport.sugars	11	0.511576
34.2.1	transport.sugars.sucrose	2	0.462196
34.20	transport.porins	1	0.83472
34.21	transport.calcium	1	0.0908034
34.22	transport.cyclic nucleotide or calcium regulated channels	2	0.433805
34.3	transport.amino acids	9	0.18037
34.4	transport.nitrate	3	0.621797
34.6	transport.sulphate	3	0.717182
34.7	transport.phosphate	5	0.824545
34.8	transport.metabolite transporters at the envelope membrane	8	0.0998327
34.9	transport.metabolite transporters at the mitochondrial membrane	11	0.893865
34.98	transport.membrane system unknown	1	0.722535
34.99	transport.misc	15	0.0129684
35	not assigned	620	0.0109105
35.1	not assigned.no ontology	224	0.881175
35.1.1	not assigned.no ontology.ABC1 family protein	2	0.550975
35.1.12	not assigned.no ontology.pumilio/Puf RNA-binding domain-containing protein	2	0.63567
35.1.13	not assigned.no ontology.SET domain-containing protein	1	0.352485
35.1.19	not assigned.no ontology.C2 domain-containing protein	3	0.504985
35.1.2	not assigned.no ontology.agenet domain-containing protein	1	0.330202
35.1.20	not assigned.no ontology.formin homology 2 domain-containing protein	1	0.283477
35.1.26	not assigned.no ontology.DC1 domain containing protein	1	0.140486
35.1.27	not assigned.no ontology.tetratricopeptide repeat (TPR)	5	0.102523
35.1.3	not assigned.no ontology.armadillo/beta-catenin repeat family protein	6	0.252216
35.1.40	not assigned.no ontology.glycine rich proteins	4	0.906702
35.1.41	not assigned.no ontology.hydroxyproline rich proteins	3	0.25243
35.1.5	not assigned.no ontology.pentatricopeptide (PPR) repeat-containing protein	68	0.362776
35.1.999	not assigned.no ontology.formerly annotated based on articles which have been retracted	1	0.328387
35.2	not assigned.unknown	396	0.00350816
4	glycolysis	8	0.338267
4.1	glycolysis.cytosolic branch	5	0.412106
4.1.12	glycolysis.cytosolic branch.phosphoglycerate mutase	1	0.220551
4.1.15	glycolysis.cytosolic branch.phospho-enol-pyruvate carboxylase (PEPC)	1	0.100514
4.1.5	glycolysis.cytosolic branch.pyrophosphate-fructose-6-P phosphotransferase	1	0.588824
4.1.6	glycolysis.cytosolic branch.fructose-2,6-bisphosphatase (Fru2,6BisPase)	1	0.662238
4.1.9	glycolysis.cytosolic branch.non-phosphorylating glyceraldehyde 3-phosphate dehydrogenase (NPGAP-DH)	1	0.25494
4.2	glycolysis.plastid branch	1	0.384305
4.2.8	glycolysis.plastid branch.glyceraldehyde 3-phosphate dehydrogenase (GAP-DH)	1	0.384305
4.3	glycolysis.unclear/dually targeted	2	0.998623
4.3.12	glycolysis.unclear/dually targeted.phosphoglycerate mutase	2	0.998623
5	fermentation	4	0.443634
5.1	fermentation.LDH	1	0.286776
5.10	fermentation.aldehyde dehydrogenase	2	0.154234
5.2	fermentation.PDC	1	0.121523
7	OPP	1	0.523372
7.3	OPP.electron transfer	1	0.523372
8	TCA / org transformation	7	0.440983
8.1	TCA / org transformation.TCA	3	0.376086
8.1.1	TCA / org transformation.TCA.pyruvate DH	1	0.794
8.1.1.1	TCA / org transformation.TCA.pyruvate DH.E1	1	0.794
8.1.3	TCA / org transformation.TCA.aconitase	1	0.954267
8.1.5	TCA / org transformation.TCA.2-oxoglutarate dehydrogenase	1	0.224716
8.2	TCA / org transformation.other organic acid transformatons	3	0.670875
8.2.10	TCA / org transformation.other organic acid transformatons.malic	2	0.650513
8.2.9	TCA / org transformation.other organic acid transformatons.cyt MDH	1	0.924176
8.3	TCA / org transformation.carbonic anhydrases	1	0.215084
9	mitochondrial electron transport / ATP synthesis	13	0.0393099
9.1	mitochondrial electron transport / ATP synthesis.NADH-DH	2	0.182729
9.1.1	mitochondrial electron transport / ATP synthesis.NADH-DH.complex I	2	0.182729
9.2	mitochondrial electron transport / ATP synthesis.NADH-DH	2	0.332067
9.2.1	mitochondrial electron transport / ATP synthesis.NADH-DH.type II	2	0.332067
9.2.1.3	mitochondrial electron transport / ATP synthesis.NADH-DH.type II.mitochondrial	1	0.341227
9.2.1.4	mitochondrial electron transport / ATP synthesis.NADH-DH.type II.internal matrix	1	0.674673
9.4	mitochondrial electron transport / ATP synthesis.alternative oxidase	1	0.421339
9.6	mitochondrial electron transport / ATP synthesis.cytochrome c	4	0.196906
9.7	mitochondrial electron transport / ATP synthesis.cytochrome c oxidase	3	0.728799
9.9	mitochondrial electron transport / ATP synthesis.F1-ATPase	1	0.860525
